# Supplementary material for: 2,7-Dimethoxy­-1-(4-nitro­benzo­yl)-naphthalene
Source: Acta Crystallogr Sect E Struct Rep Online. 2010 Feb 13;66(Pt 3):o615. doi: 10.1107/S1600536810005398 (PMC2983576; doi:10.1107/S1600536810005398)
Supplement: Supplementary file 2 [file e-66-0o615-Isup2.hkl]

#
# h,k,l, Fc-squared, Fo-squared, sigma(Fo-squared) and status flag
#
data_I
_shelx_title '  yonezawa-06100201nakaema1'
_shelx_refln_list_code          4
_shelx_F_calc_maximum      135.63
_exptl_crystal_F_000       704.00
_reflns_d_resolution_high  0.8301
 
loop_
 _symmetry_equiv_pos_as_xyz
 'x, y, z'
 '-x, y+1/2, -z+1/2'
 '-x, -y, -z'
 'x, -y-1/2, z-1/2'
 
_cell_length_a     8.6877
_cell_length_b    28.8699
_cell_length_c     6.4635
_cell_angle_alpha  90.000
_cell_angle_beta   90.839
_cell_angle_gamma  90.000
 
_shelx_F_squared_multiplier     1.000
 
loop_
 _refln_index_h
 _refln_index_k
 _refln_index_l
 _refln_F_squared_calc
 _refln_F_squared_meas
 _refln_F_squared_sigma
 _refln_observed_status
   1   0   0     1259.27     1155.68      9.55 o
   2   0   0     4928.21     4688.35     61.61 o
   3   0   0     1823.40     1939.69     20.11 o
   4   0   0       42.34       29.55      0.43 o
   5   0   0     3405.83     3980.36     89.69 o
   6   0   0        0.27        3.28      0.97 o
   7   0   0       16.68       16.73      0.55 o
   8   0   0       14.17       14.95      0.90 o
   9   0   0       74.99       83.50      1.94 o
  10   0   0       33.92       35.09      0.96 o
   1   1   0     2196.99     2122.83     14.24 o
   2   1   0       11.83        7.77      0.19 o
   3   1   0      436.84      432.69      2.85 o
   4   1   0        0.02        1.60      0.32 o
   5   1   0      190.58      222.72      1.72 o
   6   1   0        0.59        1.37      0.27 o
   7   1   0        5.95        6.54      0.64 o
   8   1   0        7.00        6.60      0.31 o
   9   1   0        0.39        0.41      0.35 o
  10   1   0        0.85        0.78      0.30 o
   0   2   0      185.62      184.71      1.74 o
   1   2   0      929.35      853.05      4.62 o
   2   2   0     3556.90     3371.78     28.44 o
   3   2   0      311.90      277.64      1.79 o
   4   2   0     1380.85     1426.50     10.81 o
   5   2   0       12.73       13.83      0.19 o
   6   2   0       30.27       30.52      1.21 o
   7   2   0       16.57       20.34      0.71 o
   8   2   0        2.07        1.85      0.26 o
   9   2   0       12.66       14.27      0.50 o
  10   2   0        4.86        5.54      0.97 o
   1   3   0      832.07      815.88      4.49 o
   2   3   0       81.55       92.31      0.60 o
   3   3   0      155.10      131.16      0.77 o
   4   3   0     2243.31     2335.09     19.44 o
   5   3   0       28.28       25.85      0.28 o
   6   3   0       95.13       94.08      0.97 o
   7   3   0       28.83       25.56      0.43 o
   8   3   0        2.56        3.17      0.36 o
   9   3   0        1.12        4.18      1.44 o
  10   3   0        6.24        8.74      0.31 o
   0   4   0     2154.51     2037.35     35.98 o
   1   4   0      160.20      108.58      0.73 o
   2   4   0    18395.31    18261.54    226.72 o
   3   4   0     1089.38     1098.78      7.45 o
   4   4   0       70.88       69.77      0.44 o
   5   4   0        5.86        5.34      0.55 o
   6   4   0      365.46      346.07      3.39 o
   7   4   0       37.90       42.15      0.71 o
   8   4   0        4.36        4.16      0.35 o
   9   4   0       24.81       20.16      0.62 o
  10   4   0        0.80        3.46      0.24 o
   1   5   0     1331.14     1233.28      7.78 o
   2   5   0     9482.02     9588.57    103.65 o
   3   5   0      106.99      106.07      0.71 o
   4   5   0      540.63      500.25      3.01 o
   5   5   0       24.29       36.33      0.31 o
   6   5   0       24.07       28.04      0.97 o
   7   5   0      255.36      263.59      2.65 o
   8   5   0       52.06       51.21      0.72 o
   9   5   0       14.11       11.33      0.48 o
  10   5   0        2.57        3.32      0.29 o
   0   6   0    11473.64    11474.59    276.03 o
   1   6   0     1489.89     1427.76      9.18 o
   2   6   0     4867.06     4756.30     43.40 o
   3   6   0      148.94      125.45      0.65 o
   4   6   0      303.36      351.92      2.06 o
   5   6   0      101.79      101.69      0.70 o
   6   6   0       33.48       37.58      0.53 o
   7   6   0       15.45       17.38      0.85 o
   8   6   0        1.87        2.47      0.25 o
   9   6   0        1.64        1.32      0.25 o
  10   6   0        2.68        2.48      0.23 o
   1   7   0       44.94       48.55      0.31 o
   2   7   0     1536.49     1611.41     11.00 o
   3   7   0      101.11       89.91      0.51 o
   4   7   0      676.11      683.71      4.55 o
   5   7   0      435.25      451.22      3.20 o
   6   7   0      633.45      603.02      6.40 o
   7   7   0       68.09       68.26      0.78 o
   8   7   0        1.15        0.98      0.20 o
   9   7   0       14.42       16.63      0.41 o
  10   7   0       18.95       19.41      0.86 o
   0   8   0      523.49      487.18      3.77 o
   1   8   0     1410.97     1359.43      8.72 o
   2   8   0      503.43      498.19      2.72 o
   3   8   0       59.23       67.16      0.38 o
   4   8   0      518.45      496.17      3.23 o
   5   8   0        0.21        0.96      0.22 o
   6   8   0      115.91      109.97      1.19 o
   7   8   0      118.08      112.82      1.48 o
   8   8   0        0.26        0.23      0.23 o
   9   8   0       63.99       55.19      0.87 o
  10   8   0        1.22        1.13      0.29 o
   1   9   0     1043.19      990.37      5.96 o
   2   9   0        9.66       12.49      0.34 o
   3   9   0      274.19      289.15      1.58 o
   4   9   0     1418.16     1511.37     11.83 o
   5   9   0        7.24        3.82      0.18 o
   6   9   0      678.68      678.33      9.58 o
   7   9   0        6.07        4.71      0.26 o
   8   9   0      154.83      155.76      1.67 o
   9   9   0       18.14       15.18      0.34 o
  10   9   0        0.01        0.05      0.25 o
   0  10   0     2286.28     2071.64     20.39 o
   1  10   0        2.02        3.08      0.26 o
   2  10   0      578.44      585.02      3.35 o
   3  10   0        1.07        4.78      0.25 o
   4  10   0      442.52      411.34      2.46 o
   5  10   0       80.04       76.81      0.58 o
   6  10   0      405.05      389.83      3.64 o
   7  10   0      257.94      246.52      2.52 o
   8  10   0       30.36       27.07      0.47 o
   9  10   0       12.71        9.20      0.32 o
  10  10   0       23.33       32.69      0.98 o
   1  11   0      382.38      347.44      1.78 o
   2  11   0       88.44       87.19      0.46 o
   3  11   0        6.23        6.93      0.12 o
   4  11   0       44.86       45.64      0.34 o
   5  11   0        9.06       10.41      0.27 o
   6  11   0       20.77       21.99      0.38 o
   7  11   0      164.07      167.56      1.81 o
   8  11   0        7.31        7.80      0.31 o
   9  11   0      122.38      108.60      1.97 o
   0  12   0     1537.75     1436.25     13.60 o
   1  12   0        1.78        0.66      0.11 o
   2  12   0      458.01      450.64      2.49 o
   3  12   0       93.31       85.37      0.50 o
   4  12   0      172.84      150.73      0.93 o
   5  12   0      176.80      166.99      1.29 o
   6  12   0      619.73      632.27      6.30 o
   7  12   0      206.13      210.20      2.12 o
   8  12   0       34.28       33.69      0.65 o
   9  12   0       12.61       12.08      0.46 o
   1  13   0       50.15       39.56      0.23 o
   2  13   0      109.13       96.28      0.51 o
   3  13   0       57.92       54.93      0.50 o
   4  13   0      172.04      163.25      1.01 o
   5  13   0        0.75        1.93      0.18 o
   6  13   0      838.53      808.44      8.42 o
   7  13   0        6.67        6.40      0.39 o
   8  13   0       49.64       51.25      0.78 o
   9  13   0       12.73       13.58      0.45 o
   0  14   0        6.63        7.54      0.14 o
   1  14   0        1.23        1.05      0.09 o
   2  14   0       59.56       57.15      0.31 o
   3  14   0       13.07       10.75      0.14 o
   4  14   0       72.80       66.94      0.49 o
   5  14   0       60.45       63.69      0.64 o
   6  14   0        0.71        1.69      0.29 o
   7  14   0        0.34        1.02      0.38 o
   8  14   0       32.06       34.82      0.63 o
   9  14   0       20.30       20.90      0.65 o
   1  15   0     1293.70     1316.58      8.62 o
   2  15   0      635.38      624.38      3.59 o
   3  15   0       30.31       32.29      0.26 o
   4  15   0       16.55       16.27      0.38 o
   5  15   0      114.13      109.00      1.08 o
   6  15   0      347.59      353.90      3.76 o
   7  15   0       72.82       70.36      0.96 o
   8  15   0       32.82       34.62      0.62 o
   9  15   0        0.68        1.62      0.26 o
   0  16   0       13.13       14.41      0.19 o
   1  16   0      171.42      149.47      0.78 o
   2  16   0     1246.97     1341.48      8.91 o
   3  16   0       41.40       34.07      0.25 o
   4  16   0       15.81       17.24      0.33 o
   5  16   0       24.26       24.76      0.46 o
   6  16   0      382.98      372.67      3.94 o
   7  16   0      269.78      279.06      3.30 o
   8  16   0        4.93        5.02      0.30 o
   9  16   0       12.15       12.89      0.50 o
   1  17   0       10.21       10.46      0.15 o
   2  17   0       42.29       41.14      0.29 o
   3  17   0       72.88       85.89      0.72 o
   4  17   0      246.87      236.09      2.20 o
   5  17   0      616.24      594.72      6.13 o
   6  17   0      116.54      120.39      1.29 o
   7  17   0       69.01       65.72      0.91 o
   8  17   0        1.08        1.16      0.24 o
   9  17   0       24.75       28.97      0.66 o
   0  18   0     1286.92     1298.55     13.34 o
   1  18   0       95.78       90.21      0.50 o
   2  18   0      886.29      909.26      7.65 o
   3  18   0       19.69       22.99      0.36 o
   4  18   0       74.11       73.69      0.84 o
   5  18   0      262.50      260.43      2.80 o
   6  18   0       15.71       17.87      0.42 o
   7  18   0       11.55       10.82      0.41 o
   8  18   0       12.54       13.97      0.40 o
   1  19   0      149.69      135.35      0.87 o
   2  19   0      152.33      148.63      1.26 o
   3  19   0      206.15      204.49      1.85 o
   4  19   0       71.45       67.13      0.78 o
   5  19   0      566.63      564.58      5.95 o
   6  19   0       32.32       36.97      0.90 o
   7  19   0       17.23       14.35      0.39 o
   8  19   0        0.60        0.45      0.21 o
   0  20   0      461.27      454.72      5.18 o
   1  20   0       52.38       56.80      0.46 o
   2  20   0       28.31       28.17      0.33 o
   3  20   0        2.43        1.73      0.23 o
   4  20   0       59.55       59.29      0.73 o
   5  20   0      198.88      202.40      2.00 o
   6  20   0        9.42       11.37      0.29 o
   7  20   0       11.99       15.49      0.38 o
   8  20   0        0.55        0.51      0.20 o
   1  21   0      110.96      111.55      0.97 o
   2  21   0        0.24        1.10      0.30 o
   3  21   0      538.44      534.94      5.43 o
   4  21   0       75.56       76.46      0.84 o
   5  21   0       10.48        8.62      0.37 o
   6  21   0        0.82        0.94      0.21 o
   7  21   0        3.25        3.50      0.26 o
   8  21   0        0.31        0.31      0.22 o
   0  22   0       42.57       48.83      2.57 o
   1  22   0       60.15       56.86      0.66 o
   2  22   0     1063.80     1093.06     12.34 o
   3  22   0      257.24      254.18      2.52 o
   4  22   0      291.05      289.80      2.87 o
   5  22   0       13.98       15.79      0.33 o
   6  22   0       16.40       14.39      0.35 o
   7  22   0        0.94        0.42      0.22 o
   8  22   0       27.49       34.32      1.01 o
   1  23   0       75.13       69.21      0.81 o
   2  23   0        1.07        1.08      0.27 o
   3  23   0       46.83       44.26      0.76 o
   4  23   0      183.15      176.77      1.76 o
   5  23   0        5.59        6.30      0.30 o
   6  23   0       49.12       43.38      0.52 o
   7  23   0      188.44      191.55      2.02 o
   0  24   0       26.08       27.81      1.00 o
   1  24   0       53.59       52.81      0.74 o
   2  24   0        2.19        3.01      0.29 o
   3  24   0      355.65      378.83      4.35 o
   4  24   0       23.02       24.04      0.46 o
   5  24   0        4.96        5.80      0.25 o
   6  24   0        0.01        0.30      0.19 o
   7  24   0       54.74       50.68      0.66 o
   1  25   0      165.33      162.85      1.68 o
   2  25   0        3.97        4.56      0.33 o
   3  25   0       89.09       89.01      1.14 o
   4  25   0       25.32       27.31      0.52 o
   5  25   0       32.60       30.53      0.48 o
   6  25   0        7.71        7.63      0.25 o
   7  25   0        0.13        0.11      0.31 o
   0  26   0        9.63        8.93      0.43 o
   1  26   0        0.07        0.41      0.24 o
   2  26   0        1.68        2.81      0.30 o
   3  26   0        3.55        2.53      0.32 o
   4  26   0        7.75        7.93      0.34 o
   5  26   0        0.10        1.31      0.41 o
   6  26   0        0.64        0.95      0.20 o
   1  27   0       60.64       61.49      0.76 o
   2  27   0      141.25      142.96      1.62 o
   3  27   0       48.57       46.34      0.73 o
   4  27   0        3.43        2.46      0.27 o
   5  27   0        0.69        0.50      0.29 o
   6  27   0       53.18       58.21      0.77 o
   0  28   0       33.25       30.51      0.70 o
   1  28   0       38.32       39.55      0.59 o
   2  28   0       41.68       39.21      0.60 o
   3  28   0       25.58       23.15      0.51 o
   4  28   0        3.75        3.46      0.26 o
   5  28   0        1.45        1.69      0.24 o
   6  28   0        7.56        8.08      0.33 o
   1  29   0       16.74       17.84      0.41 o
   2  29   0        0.09        0.55      0.24 o
   3  29   0       41.31       36.85      0.65 o
   4  29   0       21.51       21.08      0.39 o
   5  29   0        0.73        0.51      0.20 o
   0  30   0        5.27        5.70      0.52 o
   1  30   0       16.51       21.94      0.41 o
   2  30   0       23.72       24.70      0.52 o
   3  30   0        0.91        0.63      0.26 o
   4  30   0       13.76       13.63      0.40 o
   5  30   0        3.79        4.37      0.30 o
   1  31   0        4.98        4.84      0.26 o
   2  31   0        3.97        4.65      0.29 o
   3  31   0        4.51        4.66      0.34 o
   4  31   0       20.26       23.93      0.47 o
   0  32   0      177.19      191.20      2.88 o
   1  32   0       13.39       12.60      0.34 o
   2  32   0        0.34        0.46      0.29 o
   3  32   0        2.01        2.15      0.24 o
   4  32   0        4.56        4.85      0.30 o
   1  33   0       58.18       59.44      0.69 o
   2  33   0        0.84        0.25      0.21 o
   3  33   0        3.38        3.51      0.31 o
   0  34   0       91.13      105.04      1.63 o
   1  34   0        0.00        0.06      0.24 o
   2  34   0        0.32        0.18      0.21 o
 -10   1   1        7.31        6.52      0.30 o
  -9   1   1       69.05       65.22      2.24 o
  -8   1   1       34.64       29.66      0.70 o
  -7   1   1        7.64       10.21      0.45 o
  -6   1   1       14.69       16.53      0.47 o
  -5   1   1       31.54       21.86      0.20 o
  -4   1   1      693.66      721.05      4.31 o
  -3   1   1        5.06       13.46      0.14 o
  -2   1   1        0.38        1.41      0.13 o
  -1   1   1       19.69       30.13      0.20 o
   0   1   1     2672.18     2562.15     17.55 o
   1   1   1    12371.23    12821.13    133.67 o
   2   1   1      168.02      181.75      1.78 o
   3   1   1      265.25      271.16      1.59 o
   4   1   1      297.45      298.98      1.88 o
   5   1   1      405.07      465.64      4.11 o
   6   1   1      631.17      681.67      8.98 o
   7   1   1       31.93       33.63      0.93 o
   8   1   1        7.56       10.04      0.45 o
   9   1   1       12.46       18.87      0.52 o
  10   1   1       30.86       30.47      0.69 o
 -10   2   1       71.30       67.36      3.36 o
  -9   2   1       61.06       58.19      2.97 o
  -8   2   1       54.59       46.42      2.70 o
  -7   2   1       92.80       89.46      1.45 o
  -6   2   1       85.03       91.89      0.84 o
  -5   2   1       22.58       24.67      0.41 o
  -4   2   1     2642.55     2807.60     23.01 o
  -3   2   1     1921.80     1911.79     13.37 o
  -2   2   1     3758.52     3566.75     28.54 o
  -1   2   1      280.79      262.19      1.23 o
   0   2   1     3845.74     3899.19     30.60 o
   1   2   1      780.85      789.71      4.28 o
   2   2   1        2.18        8.58      0.17 o
   3   2   1      120.30      108.01      0.72 o
   4   2   1       63.03       68.71      0.68 o
   5   2   1      410.18      422.64      3.48 o
   6   2   1      894.58      926.60     12.93 o
   7   2   1        5.15        5.50      0.48 o
   8   2   1       21.62       21.57      0.64 o
   9   2   1        0.02        0.25      0.34 o
  10   2   1       12.40       12.62      0.41 o
 -10   3   1       34.64       32.62      0.87 o
  -9   3   1       69.37       56.45      0.76 o
  -8   3   1       46.05       46.47      2.56 o
  -7   3   1       12.78       16.39      0.39 o
  -6   3   1        7.08        4.99      0.30 o
  -5   3   1        1.71        1.90      0.36 o
  -4   3   1      322.72      355.91      1.91 o
  -3   3   1     1438.26     1454.23      9.74 o
  -2   3   1     1649.78     1617.38     10.77 o
  -1   3   1     4025.17     3760.86     28.62 o
   0   3   1      289.17      274.54      1.25 o
   1   3   1        1.92        4.49      0.16 o
   2   3   1      739.11      725.78      7.41 o
   3   3   1      187.79      181.66      0.99 o
   4   3   1      313.75      302.20      2.18 o
   5   3   1        0.13        0.30      0.17 o
   6   3   1       14.84       13.55      0.53 o
   7   3   1      636.40      639.09     10.54 o
   8   3   1        0.91        1.70      0.35 o
   9   3   1        0.08        0.06      0.25 o
  10   3   1       26.84       31.12      0.64 o
 -10   4   1        0.00        0.03      0.31 o
  -9   4   1        5.69        7.16      0.78 o
  -8   4   1      202.87      190.65      2.64 o
  -7   4   1        4.74        7.42      1.09 o
  -6   4   1       12.30       12.52      0.47 o
  -5   4   1       47.32       48.65      0.32 o
  -4   4   1     1151.51     1268.99      8.39 o
  -3   4   1        0.46        2.16      0.23 o
  -2   4   1     4444.63     4316.70     35.73 o
  -1   4   1       31.43       39.40      0.39 o
   0   4   1      122.20      107.71      0.61 o
   1   4   1    16009.07    16466.45    204.11 o
   2   4   1      189.22      166.52      1.47 o
   3   4   1      296.07      307.86      1.75 o
   4   4   1      605.87      608.46      5.30 o
   5   4   1       29.71       32.62      0.35 o
   6   4   1      166.38      155.49      4.21 o
   7   4   1        0.01        0.81      0.40 o
   8   4   1        7.17        4.98      0.40 o
   9   4   1       12.63       11.16      0.46 o
  10   4   1        3.62        5.84      2.02 o
 -10   5   1        2.30        3.24      0.45 o
  -9   5   1       35.87       37.58      1.24 o
  -8   5   1       20.41       22.19      1.54 o
  -7   5   1       54.47       52.39      0.91 o
  -6   5   1        1.51        2.93      0.19 o
  -5   5   1       74.86       82.02      0.53 o
  -4   5   1     1067.11     1136.96      7.49 o
  -3   5   1       58.33       46.24      0.26 o
  -2   5   1      454.62      464.00      2.38 o
  -1   5   1     5743.83     5625.25     48.43 o
   0   5   1    12016.72    11974.34    188.03 o
   1   5   1      492.90      497.85      2.65 o
   2   5   1     3539.63     3446.13     27.85 o
   3   5   1      170.37      182.55      0.99 o
   4   5   1      293.59      324.63      2.14 o
   5   5   1      375.34      352.13      2.67 o
   6   5   1      340.42      319.22      5.02 o
   7   5   1      234.00      227.35      2.89 o
   8   5   1        0.12        1.86      1.02 o
   9   5   1        7.58        7.01      0.44 o
  10   5   1        0.27        1.37      0.58 o
 -10   6   1       13.13       15.12      0.92 o
  -9   6   1      139.14      125.09      3.35 o
  -8   6   1       44.23       52.05      1.36 o
  -7   6   1       61.10       58.85      0.70 o
  -6   6   1        4.70        9.37      0.22 o
  -5   6   1       41.37       43.73      0.34 o
  -4   6   1      228.38      212.82      1.11 o
  -3   6   1       40.02       30.24      0.18 o
  -2   6   1     3455.54     3340.43     25.69 o
  -1   6   1    10292.41    10265.79    106.38 o
   0   6   1     3342.90     3236.72     25.66 o
   1   6   1     6956.96     6838.16     65.30 o
   2   6   1      659.31      650.60      3.72 o
   3   6   1     1463.37     1511.63     10.84 o
   4   6   1     1516.93     1606.65     12.96 o
   5   6   1      228.72      231.39      1.73 o
   6   6   1       56.24       52.66      1.15 o
   7   6   1      298.78      311.76      3.69 o
   8   6   1       17.10       13.12      0.42 o
   9   6   1        1.66        1.94      0.50 o
  10   6   1        5.48        7.37      0.36 o
 -10   7   1        2.32        2.32      0.34 o
  -9   7   1       34.29       38.26      0.87 o
  -8   7   1      446.01      430.64      4.90 o
  -7   7   1       19.38       17.81      0.47 o
  -6   7   1       37.33       42.28      0.59 o
  -5   7   1      464.96      432.21      2.86 o
  -4   7   1        0.39        0.27      0.08 o
  -3   7   1      466.80      500.52      2.65 o
  -2   7   1     1126.44     1151.01      6.96 o
  -1   7   1     6538.22     6545.87     61.18 o
   0   7   1    13525.42    13674.20    178.74 o
   1   7   1     7910.39     7992.30     79.82 o
   2   7   1     2326.54     2312.05     17.40 o
   3   7   1      867.78      905.16      5.84 o
   4   7   1      480.67      496.84      3.26 o
   5   7   1      379.94      416.96      3.16 o
   6   7   1      214.15      208.95      2.21 o
   7   7   1        1.57        1.59      0.36 o
   8   7   1        8.76        8.86      0.45 o
   9   7   1       13.79       13.88      0.47 o
  10   7   1        3.93        4.20      0.29 o
 -10   8   1        3.62        5.68      0.49 o
  -9   8   1       26.31       26.70      0.57 o
  -8   8   1       77.52       82.71      1.14 o
  -7   8   1       14.53       17.11      0.39 o
  -6   8   1      147.88      161.53      1.41 o
  -5   8   1       65.40       60.91      0.46 o
  -4   8   1      158.40      141.44      1.07 o
  -3   8   1      690.78      706.16      3.99 o
  -2   8   1     1012.84     1067.52      6.38 o
  -1   8   1     5708.85     5663.61     50.39 o
   0   8   1    16167.41    16176.57    235.12 o
   1   8   1      595.77      647.11      3.81 o
   2   8   1       31.37       46.94      0.40 o
   3   8   1       13.70       11.14      0.12 o
   4   8   1      270.07      302.56      1.92 o
   5   8   1      205.33      214.78      1.73 o
   6   8   1      172.45      177.16      1.95 o
   7   8   1      435.18      427.43      5.60 o
   8   8   1       58.96       56.96      0.89 o
   9   8   1        0.78        1.20      0.38 o
  10   8   1        3.70        4.69      0.27 o
 -10   9   1       12.65       17.63      0.80 o
  -9   9   1        4.80        4.35      0.25 o
  -8   9   1        0.42        0.65      0.30 o
  -7   9   1       49.53       45.39      0.73 o
  -6   9   1        3.15        2.85      0.26 o
  -5   9   1       96.03       86.38      0.56 o
  -4   9   1       26.59       29.29      0.25 o
  -3   9   1        1.54        2.71      0.26 o
  -2   9   1       32.75       22.44      0.23 o
  -1   9   1      761.26      713.97      4.02 o
   0   9   1     2337.02     2390.68     17.87 o
   1   9   1        1.04        5.23      0.17 o
   2   9   1        4.85        8.72      0.33 o
   3   9   1      155.82      179.11      0.99 o
   4   9   1       22.05       24.78      0.29 o
   5   9   1        8.43        7.16      0.51 o
   6   9   1        0.05        0.66      0.26 o
   7   9   1      292.26      287.11      3.72 o
   8   9   1       80.58       77.61      1.07 o
   9   9   1        6.59        5.91      0.37 o
  -9  10   1        0.09        0.35      0.17 o
  -8  10   1       63.27       69.60      0.90 o
  -7  10   1      152.64      157.35      1.61 o
  -6  10   1       34.80       36.42      0.57 o
  -5  10   1        0.15        0.43      0.10 o
  -4  10   1     1034.61     1096.94      7.72 o
  -3  10   1     2032.90     2071.72     15.35 o
  -2  10   1      175.59      174.68      1.11 o
  -1  10   1       56.30       57.31      0.31 o
   0  10   1        2.18        3.73      0.10 o
   1  10   1     1901.60     1925.83     13.74 o
   2  10   1     3283.35     3475.00     29.91 o
   3  10   1        0.71        3.17      0.11 o
   4  10   1      814.46      759.21      5.59 o
   5  10   1       69.02       74.23      0.67 o
   6  10   1        2.65        2.64      0.72 o
   7  10   1        0.92        1.10      0.33 o
   8  10   1        5.64        6.08      0.36 o
   9  10   1        0.01        0.15      0.24 o
  -9  11   1        3.23        4.14      0.22 o
  -8  11   1       56.34       54.05      0.76 o
  -7  11   1      401.60      415.05      4.42 o
  -6  11   1      534.98      523.67      5.33 o
  -5  11   1       57.72       62.75      0.61 o
  -4  11   1      647.98      647.64      4.26 o
  -3  11   1     4321.89     4434.04     40.33 o
  -2  11   1     5098.20     5371.49     48.97 o
  -1  11   1      851.84      848.64      5.11 o
   0  11   1     3405.97     3439.93     28.24 o
   1  11   1      293.55      285.54      1.47 o
   2  11   1     3743.74     3929.48     34.96 o
   3  11   1      912.95      901.49      6.17 o
   4  11   1      208.45      196.66      1.32 o
   5  11   1      155.31      150.05      1.23 o
   6  11   1      131.85      122.26      1.46 o
   7  11   1       77.04       69.17      1.02 o
   8  11   1       16.71       17.06      0.47 o
   9  11   1        1.47        2.18      0.26 o
  -9  12   1        0.88        0.18      0.15 o
  -8  12   1        0.94        2.11      0.28 o
  -7  12   1      233.32      237.80      2.34 o
  -6  12   1     1072.97     1082.82     12.36 o
  -5  12   1       23.94       23.45      0.33 o
  -4  12   1       87.46       93.78      0.62 o
  -3  12   1     1342.14     1397.97      9.95 o
  -2  12   1      895.97      937.97      5.74 o
  -1  12   1     1002.28     1017.44      6.38 o
   0  12   1        3.70        6.06      0.19 o
   1  12   1        0.36        1.47      0.21 o
   2  12   1        3.41        1.28      0.21 o
   3  12   1       10.98       16.61      0.29 o
   4  12   1       38.46       41.03      0.34 o
   5  12   1      341.09      345.88      2.96 o
   6  12   1       52.87       52.65      0.71 o
   7  12   1       89.29       86.82      1.25 o
   8  12   1        0.12        0.45      0.29 o
   9  12   1       10.58        8.89      0.37 o
  -9  13   1        0.62        0.44      0.17 o
  -8  13   1        0.51        1.06      0.40 o
  -7  13   1      143.92      134.23      1.30 o
  -6  13   1      290.99      279.39      2.98 o
  -5  13   1       55.88       58.41      0.69 o
  -4  13   1       11.27       12.89      0.20 o
  -3  13   1     1393.28     1436.25     10.93 o
  -2  13   1      142.28      127.90      0.88 o
  -1  13   1      168.39      167.89      0.86 o
   0  13   1      500.23      538.50      3.00 o
   1  13   1       23.49       32.76      0.21 o
   2  13   1       73.81       81.98      0.48 o
   3  13   1      636.21      612.64      4.16 o
   4  13   1       15.12       13.66      0.22 o
   5  13   1       24.31       31.48      0.44 o
   6  13   1        4.68        5.08      0.31 o
   7  13   1       29.29       32.92      0.61 o
   8  13   1       24.04       23.03      0.54 o
   9  13   1       70.43       68.30      0.96 o
  -9  14   1       23.83       25.65      0.86 o
  -8  14   1       28.38       26.51      0.69 o
  -7  14   1       13.89       11.96      0.32 o
  -6  14   1       34.46       32.01      0.61 o
  -5  14   1        5.57        5.71      0.28 o
  -4  14   1      126.10      119.60      0.90 o
  -3  14   1      416.51      392.23      2.44 o
  -2  14   1      880.73      935.17      6.10 o
  -1  14   1        0.42        0.81      0.09 o
   0  14   1      560.94      562.58      3.25 o
   1  14   1       47.80       44.62      0.37 o
   2  14   1      518.26      507.00      3.10 o
   3  14   1       83.73      121.55      0.78 o
   4  14   1      488.17      493.08      3.77 o
   5  14   1       20.00       21.95      0.38 o
   6  14   1       64.82       62.21      1.07 o
   7  14   1       25.34       24.52      0.51 o
   8  14   1        0.19        0.84      0.28 o
   9  14   1        2.10        2.65      0.23 o
  -9  15   1        6.79        7.84      0.43 o
  -8  15   1        0.33        0.63      0.20 o
  -7  15   1      172.79      168.23      1.65 o
  -6  15   1      301.41      307.53      3.08 o
  -5  15   1      627.71      609.79      6.05 o
  -4  15   1      481.61      469.03      4.01 o
  -3  15   1      114.96      119.25      0.73 o
  -2  15   1       35.60       43.01      0.49 o
  -1  15   1        2.78        1.68      0.13 o
   0  15   1      899.73      967.69      6.44 o
   1  15   1       49.74       52.10      0.36 o
   2  15   1        0.03        1.34      0.20 o
   3  15   1        0.02        1.14      0.13 o
   4  15   1       40.78       52.64      0.57 o
   5  15   1      166.94      173.32      1.66 o
   6  15   1        4.34        4.57      0.33 o
   7  15   1        0.10        0.36      0.22 o
   8  15   1        3.20        4.93      0.31 o
   9  15   1       19.69       24.88      0.54 o
  -9  16   1        6.67        7.20      0.34 o
  -8  16   1        3.65        2.98      0.31 o
  -7  16   1        6.28        6.97      0.31 o
  -6  16   1      127.92      131.79      1.35 o
  -5  16   1      120.92      122.71      1.24 o
  -4  16   1       92.03       86.30      0.82 o
  -3  16   1        1.14        4.76      0.33 o
  -2  16   1      116.15      115.21      0.65 o
  -1  16   1      217.38      195.34      1.10 o
   0  16   1      311.06      317.61      1.89 o
   1  16   1      200.80      200.55      1.17 o
   2  16   1       21.33       25.85      0.23 o
   3  16   1       13.67       15.06      0.22 o
   4  16   1        1.12        0.91      0.27 o
   5  16   1       71.62       64.84      0.70 o
   6  16   1       36.50       32.18      0.53 o
   7  16   1        3.07        5.27      0.31 o
   8  16   1        1.28        2.15      0.35 o
   9  16   1       40.50       45.85      0.84 o
  -9  17   1        3.04        2.19      0.30 o
  -8  17   1        6.46        6.23      0.30 o
  -7  17   1       12.63       14.27      0.35 o
  -6  17   1        3.38        5.07      0.41 o
  -5  17   1     1524.40     1489.00     17.20 o
  -4  17   1       57.10       45.59      0.49 o
  -3  17   1       78.90       79.68      0.65 o
  -2  17   1       55.21       62.12      0.40 o
  -1  17   1        5.12        3.01      0.35 o
   0  17   1      498.45      511.26      3.30 o
   1  17   1       13.06       12.40      0.17 o
   2  17   1       29.65       33.83      0.37 o
   3  17   1      140.94      143.78      1.09 o
   4  17   1       23.11       26.67      0.37 o
   5  17   1       74.24       76.17      1.15 o
   6  17   1        0.98        0.98      0.23 o
   7  17   1       14.27       13.29      0.35 o
   8  17   1        3.57        3.38      0.33 o
   9  17   1        4.00        4.40      0.32 o
  -8  18   1        0.49        0.48      0.17 o
  -7  18   1       63.49       67.60      0.79 o
  -6  18   1      321.65      305.37      3.06 o
  -5  18   1        0.46        0.58      0.23 o
  -4  18   1        1.23        1.87      0.20 o
  -3  18   1        0.47        0.24      0.15 o
  -2  18   1        1.23        3.31      0.30 o
  -1  18   1       34.14       35.10      0.29 o
   0  18   1      743.26      716.22      4.90 o
   1  18   1      268.62      262.78      1.56 o
   2  18   1       16.36       18.66      0.26 o
   3  18   1       66.17       68.44      0.71 o
   4  18   1       27.09       23.54      0.35 o
   5  18   1       65.58       65.08      0.93 o
   6  18   1       31.32       29.33      0.57 o
   7  18   1        0.67        0.55      0.22 o
   8  18   1        4.68        5.21      0.42 o
  -8  19   1        0.59        0.50      0.20 o
  -7  19   1       66.63       75.71      0.84 o
  -6  19   1      204.82      205.63      2.21 o
  -5  19   1        0.42        0.38      0.21 o
  -4  19   1       20.64       18.68      0.31 o
  -3  19   1       26.39       24.83      0.49 o
  -2  19   1      305.27      301.68      2.60 o
  -1  19   1       56.70       61.09      0.48 o
   0  19   1       68.78       72.68      0.54 o
   1  19   1       98.84       96.60      0.65 o
   2  19   1        0.05        1.00      0.30 o
   3  19   1       15.72       15.13      0.31 o
   4  19   1       15.77       20.57      0.40 o
   5  19   1       16.33       11.37      0.32 o
   6  19   1       83.62       82.67      1.04 o
   7  19   1        6.34        6.14      0.27 o
   8  19   1        0.01        0.02      0.24 o
  -8  20   1       34.18       36.69      0.75 o
  -7  20   1       20.81       17.94      0.44 o
  -6  20   1      688.58      705.57      7.71 o
  -5  20   1       35.98       36.22      0.52 o
  -4  20   1       39.98       38.21      0.50 o
  -3  20   1        1.06        2.18      0.25 o
  -2  20   1      255.75      268.76      2.28 o
  -1  20   1      381.94      390.20      3.53 o
   0  20   1        4.74        4.42      0.18 o
   1  20   1        0.19        0.77      0.19 o
   2  20   1       18.07       19.82      0.32 o
   3  20   1       16.32       14.53      0.31 o
   4  20   1        2.66        1.78      0.28 o
   5  20   1      112.03      119.18      1.40 o
   6  20   1       18.62       17.58      0.37 o
   7  20   1       21.49       20.61      0.41 o
   8  20   1       20.39       22.38      0.54 o
  -8  21   1        2.05        3.28      0.28 o
  -7  21   1      116.60      109.67      1.20 o
  -6  21   1       99.91      101.17      1.11 o
  -5  21   1        8.10        9.42      0.38 o
  -4  21   1        9.63        9.10      0.33 o
  -3  21   1      128.58      117.58      1.12 o
  -2  21   1      244.75      254.40      2.27 o
  -1  21   1       75.41       68.58      0.64 o
   0  21   1       31.52       32.48      0.71 o
   1  21   1       88.80       90.81      0.84 o
   2  21   1      192.22      183.77      1.63 o
   3  21   1       22.37       21.16      0.38 o
   4  21   1       32.89       36.94      0.61 o
   5  21   1        1.31        1.77      0.28 o
   6  21   1       18.83       20.86      0.43 o
   7  21   1        1.97        2.64      0.22 o
   8  21   1        1.66        0.78      0.32 o
  -8  22   1        3.31        4.07      0.40 o
  -7  22   1       62.97       60.51      0.76 o
  -6  22   1      190.84      203.98      2.11 o
  -5  22   1       42.88       44.25      0.65 o
  -4  22   1        0.22        0.61      0.27 o
  -3  22   1       50.63       52.17      0.63 o
  -2  22   1       19.42       23.07      0.48 o
  -1  22   1      137.28      128.86      1.49 o
   0  22   1       16.60       17.04      0.32 o
   1  22   1       11.45       10.38      0.36 o
   2  22   1      200.71      198.79      1.80 o
   3  22   1        2.29        2.07      0.35 o
   4  22   1      111.37      106.36      1.30 o
   5  22   1       10.26        9.76      0.34 o
   6  22   1        2.09        1.54      0.24 o
   7  22   1       30.73       31.86      0.68 o
  -7  23   1       11.34       13.09      0.38 o
  -6  23   1        0.32        0.36      0.23 o
  -5  23   1       16.07       15.27      0.38 o
  -4  23   1        8.26        9.18      0.34 o
  -3  23   1        7.67        9.64      0.30 o
  -2  23   1       69.56       67.42      0.78 o
  -1  23   1       64.68       60.42      0.61 o
   0  23   1       17.42       17.66      0.29 o
   1  23   1        3.57        2.94      0.26 o
   2  23   1       10.24        7.47      0.30 o
   3  23   1      210.05      201.44      2.11 o
   4  23   1      259.56      258.62      2.87 o
   5  23   1        8.39        9.17      0.33 o
   6  23   1       12.71       13.22      0.33 o
   7  23   1        7.12        6.01      0.32 o
  -7  24   1        0.69        0.46      0.18 o
  -6  24   1       69.43       68.04      0.89 o
  -5  24   1        3.74        4.49      0.30 o
  -4  24   1        0.03        1.30      0.45 o
  -3  24   1        1.95        1.94      0.23 o
  -2  24   1       37.06       37.00      0.56 o
  -1  24   1        1.86        1.09      0.20 o
   0  24   1       26.20       30.39      0.40 o
   1  24   1        2.77        2.73      0.21 o
   2  24   1        0.06        0.21      0.22 o
   3  24   1      143.09      142.64      1.56 o
   4  24   1      132.50      129.10      1.52 o
   5  24   1        3.35        2.95      0.28 o
   6  24   1        0.19        0.23      0.19 o
   7  24   1       22.68       25.65      0.55 o
  -7  25   1       28.41       27.28      0.49 o
  -6  25   1       58.32       61.31      0.70 o
  -5  25   1        4.10        4.62      0.25 o
  -4  25   1        0.70        1.61      0.32 o
  -3  25   1        5.72        5.11      0.25 o
  -2  25   1        5.02        5.12      0.28 o
  -1  25   1       45.66       42.41      0.54 o
   0  25   1        6.64        9.16      0.29 o
   1  25   1        4.80        5.36      0.30 o
   2  25   1        1.64        2.77      0.29 o
   3  25   1        0.00        0.11      0.22 o
   4  25   1       71.94       79.91      1.00 o
   5  25   1        6.48        5.18      0.27 o
   6  25   1        0.25        0.09      0.17 o
   7  25   1        3.71        3.41      0.26 o
  -6  26   1       33.95       31.96      0.46 o
  -5  26   1       34.01       32.17      0.53 o
  -4  26   1        3.76        4.09      0.24 o
  -3  26   1        2.86        3.27      0.28 o
  -2  26   1       33.11       31.20      0.49 o
  -1  26   1       63.69       60.47      0.73 o
   0  26   1       32.91       36.91      0.59 o
   1  26   1        0.36        0.21      0.22 o
   2  26   1      103.23      101.73      1.26 o
   3  26   1       82.89       86.05      0.96 o
   4  26   1       34.51       34.56      0.61 o
   5  26   1       11.16       10.09      0.31 o
   6  26   1        2.29        3.31      0.21 o
  -6  27   1        1.36        0.89      0.17 o
  -5  27   1        3.93        4.61      0.26 o
  -4  27   1        2.36        2.53      0.25 o
  -3  27   1        0.08        0.33      0.22 o
  -2  27   1       47.39       49.90      0.73 o
  -1  27   1       80.66       78.76      0.90 o
   0  27   1      133.80      145.41      1.50 o
   1  27   1       53.32       51.10      0.69 o
   2  27   1       41.86       44.97      0.75 o
   3  27   1        0.75        1.33      0.37 o
   4  27   1        0.87        0.32      0.24 o
   5  27   1        5.08        5.74      0.28 o
   6  27   1       13.25       15.00      0.35 o
  -6  28   1       11.07       10.12      0.35 o
  -5  28   1       26.40       27.55      0.40 o
  -4  28   1        3.83        3.61      0.25 o
  -3  28   1       35.48       34.67      0.55 o
  -2  28   1       22.29       21.20      0.45 o
  -1  28   1        0.85        1.37      0.26 o
   0  28   1       28.13       29.19      0.53 o
   1  28   1      160.47      173.58      1.81 o
   2  28   1      147.36      148.62      1.84 o
   3  28   1      135.59      132.08      1.59 o
   4  28   1       46.62       43.58      0.68 o
   5  28   1        0.42        0.96      0.20 o
   6  28   1        6.91        9.70      0.38 o
  -5  29   1        0.54        0.25      0.17 o
  -4  29   1        2.67        2.87      0.27 o
  -3  29   1       10.37       10.71      0.33 o
  -2  29   1       31.03       30.28      0.52 o
  -1  29   1       21.44       20.23      0.42 o
   0  29   1       93.40       90.51      1.01 o
   1  29   1       64.78       68.33      0.84 o
   2  29   1      174.65      187.40      2.31 o
   3  29   1        0.06        0.16      0.30 o
   4  29   1       10.26        9.41      0.34 o
   5  29   1        6.86        6.47      0.27 o
  -5  30   1        3.60        3.49      0.28 o
  -4  30   1       11.02       11.32      0.34 o
  -3  30   1       27.34       24.63      0.44 o
  -2  30   1        8.64        9.40      0.33 o
  -1  30   1       27.63       27.11      0.45 o
   0  30   1       21.64       20.93      0.46 o
   1  30   1        4.92        6.80      0.32 o
   2  30   1       33.87       36.65      0.68 o
   3  30   1       30.55       30.36      0.68 o
   4  30   1        0.43        0.35      0.29 o
   5  30   1       37.20       39.35      0.60 o
  -4  31   1        6.41        6.99      0.31 o
  -3  31   1       14.89       14.52      0.39 o
  -2  31   1        0.38        0.31      0.21 o
  -1  31   1       11.97       10.82      0.32 o
   0  31   1       50.23       51.63      0.72 o
   1  31   1        0.92        0.49      0.20 o
   2  31   1       26.87       29.82      0.55 o
   3  31   1       21.60       21.35      0.49 o
   4  31   1        0.20       -0.01      0.22 o
  -3  32   1        0.05        0.12      0.19 o
  -2  32   1        1.52        1.19      0.22 o
  -1  32   1        2.06        2.88      0.24 o
   0  32   1      255.29      272.53      3.00 o
   1  32   1        3.22        3.15      0.25 o
   2  32   1       34.34       33.79      0.55 o
   3  32   1        4.73        6.80      0.37 o
  -3  33   1        1.86        2.61      0.28 o
  -2  33   1        0.14        0.08      0.18 o
  -1  33   1       17.02       17.28      0.38 o
   0  33   1       65.95       65.62      0.87 o
   1  33   1        5.09        5.28      0.26 o
   2  33   1        0.55        0.39      0.29 o
   3  33   1        1.53        2.09      0.27 o
  -1  34   1       82.81       90.65      1.09 o
   0  34   1       14.08       14.29      0.39 o
   1  34   1       12.45       11.82      0.42 o
 -10   0   2      256.97      277.29      8.48 o
  -9   0   2      138.10      133.40      3.05 o
  -8   0   2      154.82      137.05      3.02 o
  -7   0   2       62.93       46.16      1.18 o
  -6   0   2      383.66      382.20      5.67 o
  -5   0   2     1830.22     1818.54     23.45 o
  -4   0   2       27.95       32.85      0.38 o
  -3   0   2        3.44        3.35      0.17 o
  -2   0   2      202.43      193.05      1.28 o
  -1   0   2     1235.64     1192.98     11.21 o
   0   0   2     1766.53     1597.94     17.89 o
   1   0   2      943.05      867.21      7.27 o
   2   0   2      192.77      212.51      1.48 o
   3   0   2      190.94      202.16      1.40 o
   4   0   2      264.82      260.01      2.61 o
   5   0   2        0.99        1.24      0.20 o
   6   0   2      191.50      179.17      3.93 o
   7   0   2      931.57      941.36     24.01 o
   8   0   2       51.63       48.61      1.57 o
   9   0   2       13.99       17.58      1.17 o
  10   0   2       39.87       42.58      2.25 o
 -10   1   2        0.14        0.06      0.61 o
  -9   1   2        0.15        0.10      0.25 o
  -8   1   2      164.25      136.73      2.20 o
  -7   1   2        4.30        4.02      0.30 o
  -6   1   2      100.59       97.01      1.01 o
  -5   1   2      196.95      207.73      2.28 o
  -4   1   2      338.26      395.31      2.23 o
  -3   1   2       21.64       21.86      0.18 o
  -2   1   2       51.16       50.22      0.29 o
  -1   1   2      525.14      516.69      2.94 o
   0   1   2      622.97      608.62      4.61 o
   1   1   2     1761.65     1682.26     11.29 o
   2   1   2      890.25      851.66      5.06 o
   3   1   2     1811.51     1760.84     13.06 o
   4   1   2      184.49      163.18      1.18 o
   5   1   2       63.37       58.77      0.58 o
   6   1   2       11.94       11.62      0.43 o
   7   1   2      395.68      393.91      6.33 o
   8   1   2      240.40      241.14      3.71 o
   9   1   2        0.92        0.99      0.31 o
  10   1   2        1.05        0.63      0.43 o
 -10   2   2       70.11       74.49      1.37 o
  -9   2   2       83.02       92.08      1.80 o
  -8   2   2        2.32        4.71      0.41 o
  -7   2   2        0.00        0.16      0.20 o
  -6   2   2        0.33        0.38      0.19 o
  -5   2   2      429.73      438.67      3.01 o
  -4   2   2       31.70       36.57      0.27 o
  -3   2   2      336.24      330.49      1.69 o
  -2   2   2       33.90       24.35      0.21 o
  -1   2   2        0.34        3.26      0.35 o
   0   2   2      438.50      418.31      2.91 o
   1   2   2      113.93       93.11      0.65 o
   2   2   2     1934.23     1904.55     13.50 o
   3   2   2      284.33      270.22      1.38 o
   4   2   2        4.90        2.54      0.32 o
   5   2   2       69.78       61.71      0.71 o
   6   2   2        5.17        6.57      0.31 o
   7   2   2      313.09      331.02      5.31 o
   8   2   2        5.22        4.14      0.64 o
   9   2   2        0.00        0.26      0.30 o
  10   2   2        7.40        8.16      0.56 o
 -10   3   2        0.00        0.05      0.40 o
  -9   3   2        5.07        4.32      0.38 o
  -8   3   2       71.24       73.19      1.58 o
  -7   3   2       33.14       32.95      0.54 o
  -6   3   2        1.37        1.96      0.23 o
  -5   3   2       10.81       11.26      0.25 o
  -4   3   2       15.08       12.76      0.22 o
  -3   3   2      418.98      406.56      2.15 o
  -2   3   2       14.04       11.36      0.16 o
  -1   3   2      752.55      713.87      4.27 o
   0   3   2      530.64      541.25      4.21 o
   1   3   2       51.16       46.89      0.34 o
   2   3   2     1217.32     1248.51      8.20 o
   3   3   2      242.11      240.24      1.21 o
   4   3   2      144.25      132.83      0.95 o
   5   3   2       73.24       71.70      0.77 o
   6   3   2       22.01       21.86      0.54 o
   7   3   2       28.36       25.01      1.04 o
   8   3   2        0.08        0.06      0.44 o
   9   3   2        0.70        0.56      0.46 o
  10   3   2        6.25        7.43      0.64 o
 -10   4   2       10.88       10.99      0.91 o
  -9   4   2        0.23        0.22      0.29 o
  -8   4   2      310.11      349.41     18.32 o
  -7   4   2       65.49       74.08      1.89 o
  -6   4   2       24.41       24.30      0.56 o
  -5   4   2        0.10        0.26      0.09 o
  -4   4   2      365.58      389.04      2.13 o
  -3   4   2     2554.81     2568.64     18.86 o
  -2   4   2       27.10       24.17      0.22 o
  -1   4   2        0.92        2.02      0.10 o
   0   4   2      209.79      207.64      1.40 o
   1   4   2      478.25      466.55      2.48 o
   2   4   2      445.37      441.15      2.39 o
   3   4   2     1139.21     1210.55      7.98 o
   4   4   2        3.68        2.46      0.22 o
   5   4   2        2.03        2.04      0.22 o
   6   4   2      305.61      310.59      8.25 o
   7   4   2       46.47       50.40      1.01 o
   8   4   2      134.42      135.47      2.61 o
   9   4   2        2.55        5.02      1.09 o
 -10   5   2       14.34       15.30      0.56 o
  -9   5   2        0.34        1.90      0.92 o
  -8   5   2      267.77      278.05      8.35 o
  -7   5   2        8.73       13.10      0.51 o
  -6   5   2       20.98       22.67      0.52 o
  -5   5   2        0.03        0.19      0.10 o
  -4   5   2      337.96      363.48      1.93 o
  -3   5   2     2247.92     2343.25     16.92 o
  -2   5   2     1449.65     1503.41      9.83 o
  -1   5   2        0.09        1.21      0.17 o
   0   5   2      144.37      132.45      0.66 o
   1   5   2      115.99      104.67      0.52 o
   2   5   2       38.03       49.40      0.27 o
   3   5   2       14.17       14.53      0.14 o
   4   5   2      113.48      122.63      0.83 o
   5   5   2       84.91       87.75      1.01 o
   6   5   2        6.01        6.84      0.59 o
   7   5   2      248.86      255.08      4.60 o
   8   5   2      137.20      140.96      3.58 o
   9   5   2        9.53        8.05      0.39 o
  -9   6   2       32.43       34.55      0.72 o
  -8   6   2       95.49      103.39      1.44 o
  -7   6   2      304.88      280.67      3.37 o
  -6   6   2       17.85       15.54      0.52 o
  -5   6   2        3.05        3.56      0.17 o
  -4   6   2        0.67        0.93      0.17 o
  -3   6   2     4032.79     4220.14     35.72 o
  -2   6   2      407.68      391.31      2.01 o
  -1   6   2      244.69      263.73      1.39 o
   0   6   2      219.05      211.70      1.14 o
   1   6   2     2096.62     2089.21     16.04 o
   2   6   2      682.82      692.73      3.82 o
   3   6   2      377.40      416.26      2.37 o
   4   6   2       66.43       53.95      0.45 o
   5   6   2       32.93       35.00      0.58 o
   6   6   2       70.44       73.11      1.44 o
   7   6   2      367.01      369.78      7.23 o
   8   6   2       35.60       31.11      0.86 o
   9   6   2       43.27       41.48      0.89 o
  -9   7   2       12.26        8.66      0.30 o
  -8   7   2        0.05        0.49      0.30 o
  -7   7   2       10.33       10.28      0.48 o
  -6   7   2       11.37       11.14      0.34 o
  -5   7   2       11.51       11.64      0.44 o
  -4   7   2      300.35      329.01      1.88 o
  -3   7   2     1561.57     1655.40     11.61 o
  -2   7   2       45.48       50.11      0.29 o
  -1   7   2      463.94      503.11      2.81 o
   0   7   2       24.08       29.25      0.21 o
   1   7   2     1775.11     1852.11     13.58 o
   2   7   2      350.92      357.83      1.85 o
   3   7   2      550.55      670.87      4.32 o
   4   7   2        0.37        1.61      0.39 o
   5   7   2        5.44       11.57      0.39 o
   6   7   2        0.06        0.13      0.30 o
   7   7   2        6.26        7.33      1.55 o
   8   7   2        2.93        1.79      0.28 o
   9   7   2       15.61       10.99      0.44 o
  -9   8   2        0.40        0.05      0.20 o
  -8   8   2        7.58        5.39      0.42 o
  -7   8   2        0.33        0.51      0.30 o
  -6   8   2      376.93      380.79      4.21 o
  -5   8   2      216.82      195.70      1.53 o
  -4   8   2        5.41        4.15      0.16 o
  -3   8   2       56.00       55.76      0.44 o
  -2   8   2      631.77      745.18      4.34 o
  -1   8   2       17.04       17.41      0.17 o
   0   8   2        1.77        1.44      0.15 o
   1   8   2      517.76      524.05      3.02 o
   2   8   2      423.31      426.04      2.28 o
   3   8   2      435.13      433.02      2.76 o
   4   8   2      270.20      258.46      1.98 o
   5   8   2       68.27       75.94      0.93 o
   6   8   2       35.19       29.25      0.72 o
   7   8   2       53.88       55.98      1.09 o
   8   8   2        2.67        4.94      0.64 o
   9   8   2        0.56        0.67      0.30 o
  -9   9   2       23.43       19.67      0.42 o
  -8   9   2       39.00       34.06      0.64 o
  -7   9   2       33.63       40.13      0.67 o
  -6   9   2       20.46       20.16      0.48 o
  -5   9   2        4.84        4.57      0.29 o
  -4   9   2       45.94       48.91      0.35 o
  -3   9   2       66.59       60.13      0.42 o
  -2   9   2      158.74      204.10      1.04 o
  -1   9   2      213.77      186.90      0.96 o
   0   9   2      239.06      248.99      1.44 o
   1   9   2     2115.36     2146.60     16.39 o
   2   9   2      321.74      350.44      1.87 o
   3   9   2     1083.34     1198.70      9.35 o
   4   9   2      114.25      117.39      0.87 o
   5   9   2       53.84       57.01      0.82 o
   6   9   2       51.57       46.95      0.86 o
   7   9   2       85.30       82.31      1.29 o
   8   9   2       16.47       17.78      0.47 o
   9   9   2       14.97       11.88      0.43 o
  -9  10   2        0.55        0.46      0.25 o
  -8  10   2       14.32       13.59      0.36 o
  -7  10   2       50.70       54.36      0.83 o
  -6  10   2       19.51       18.71      0.52 o
  -5  10   2       55.83       51.03      0.58 o
  -4  10   2      235.36      234.76      1.46 o
  -3  10   2      850.62      865.25      5.30 o
  -2  10   2       25.30       40.02      0.26 o
  -1  10   2     2655.88     2810.74     22.59 o
   0  10   2      214.79      232.50      1.30 o
   1  10   2      171.34      177.57      0.93 o
   2  10   2      227.80      225.88      1.16 o
   3  10   2       73.68       75.82      0.55 o
   4  10   2      207.98      237.30      1.74 o
   5  10   2       68.45       73.69      0.90 o
   6  10   2        1.67        6.18      0.35 o
   7  10   2        8.62        5.22      0.41 o
   8  10   2       25.34       26.28      0.59 o
   9  10   2        0.17        0.38      0.20 o
  -9  11   2        1.55        2.37      0.27 o
  -8  11   2        0.92        1.49      0.27 o
  -7  11   2       11.00       14.48      0.38 o
  -6  11   2      523.29      512.29      5.84 o
  -5  11   2        0.37        0.26      0.18 o
  -4  11   2        3.64        6.29      0.17 o
  -3  11   2      650.74      643.30      3.88 o
  -2  11   2     1061.46     1090.43      7.15 o
  -1  11   2     2020.95     2047.75     15.32 o
   0  11   2      105.86      115.56      0.65 o
   1  11   2      542.06      490.34      2.85 o
   2  11   2      960.58     1080.85      7.48 o
   3  11   2      436.28      496.22      3.67 o
   4  11   2       36.69       34.77      0.50 o
   5  11   2       23.58       23.51      0.57 o
   6  11   2       71.87       63.57      0.91 o
   7  11   2        5.66        2.53      0.36 o
   8  11   2       64.43       74.13      1.04 o
   9  11   2       59.03       61.52      0.87 o
  -9  12   2        0.91        0.38      0.22 o
  -8  12   2       25.04       25.47      0.48 o
  -7  12   2        8.99       10.81      0.35 o
  -6  12   2      182.52      186.89      2.09 o
  -5  12   2        1.14        2.11      0.38 o
  -4  12   2      198.98      204.03      1.53 o
  -3  12   2        4.14        6.71      0.15 o
  -2  12   2     1135.68     1282.90      8.72 o
  -1  12   2       24.05       27.19      0.36 o
   0  12   2      210.98      204.07      1.17 o
   1  12   2     4951.87     5067.65     50.52 o
   2  12   2       28.27       21.43      0.43 o
   3  12   2       23.44       16.87      0.22 o
   4  12   2      114.68      115.20      1.14 o
   5  12   2       14.60       18.32      0.37 o
   6  12   2        0.04        0.43      0.28 o
   7  12   2      110.63      108.02      1.50 o
   8  12   2       46.19       54.04      0.86 o
   9  12   2       16.71       17.27      0.39 o
  -9  13   2        0.30        0.25      0.23 o
  -8  13   2        1.62        1.47      0.31 o
  -7  13   2       30.69       29.09      0.54 o
  -6  13   2        0.00        0.09      0.31 o
  -5  13   2        0.77        1.40      0.19 o
  -4  13   2       31.79       32.02      0.37 o
  -3  13   2      189.21      204.74      1.15 o
  -2  13   2       73.84       59.22      0.38 o
  -1  13   2      655.55      681.39      4.30 o
   0  13   2      636.72      644.25      4.10 o
   1  13   2      127.37      134.93      0.81 o
   2  13   2      391.56      428.60      2.85 o
   3  13   2      370.14      391.47      2.97 o
   4  13   2      132.34      138.74      1.33 o
   5  13   2       61.24       65.77      0.79 o
   6  13   2        0.47        0.48      0.30 o
   7  13   2        3.21        2.10      0.37 o
   8  13   2       49.36       63.43      0.91 o
   9  13   2        1.48        2.16      0.24 o
  -9  14   2       11.02       12.49      0.33 o
  -8  14   2       33.45       36.74      0.57 o
  -7  14   2        7.66        7.19      0.29 o
  -6  14   2      391.86      395.41      4.52 o
  -5  14   2       38.57       39.26      0.49 o
  -4  14   2      122.20      127.11      1.11 o
  -3  14   2      291.79      292.57      1.96 o
  -2  14   2       13.79       12.92      0.17 o
  -1  14   2        0.95        4.25      0.12 o
   0  14   2      333.09      328.96      1.93 o
   1  14   2     1548.51     1484.75     11.37 o
   2  14   2      357.75      359.83      2.45 o
   3  14   2        0.26        0.20      0.16 o
   4  14   2       72.67       77.59      0.77 o
   5  14   2       83.94       87.44      1.03 o
   6  14   2       55.84       50.95      0.76 o
   7  14   2       43.51       42.49      0.77 o
   8  14   2       15.19       17.25      0.45 o
   9  14   2       33.14       33.93      0.64 o
  -9  15   2       20.14       25.39      0.76 o
  -8  15   2        1.28        1.23      0.24 o
  -7  15   2        0.05       -0.04      0.22 o
  -6  15   2      261.53      268.93      2.82 o
  -5  15   2      269.29      262.47      2.45 o
  -4  15   2        1.51        1.80      0.23 o
  -3  15   2       78.86       84.08      0.69 o
  -2  15   2      167.75      157.74      0.93 o
  -1  15   2      405.66      416.29      2.46 o
   0  15   2      454.29      452.74      2.75 o
   1  15   2     1803.80     1818.59     14.61 o
   2  15   2       15.98       17.88      0.23 o
   3  15   2       70.77       74.63      0.76 o
   4  15   2        1.26        2.57      0.44 o
   5  15   2      159.92      182.16      2.00 o
   6  15   2        6.98        6.11      0.35 o
   7  15   2        0.92        1.42      0.31 o
   8  15   2        7.47        6.30      0.31 o
   9  15   2        0.83        0.15      0.42 o
  -8  16   2       19.51       18.90      0.33 o
  -7  16   2        0.55        0.33      0.25 o
  -6  16   2        5.68        6.39      0.34 o
  -5  16   2      729.51      720.75      7.82 o
  -4  16   2      125.43      120.41      1.22 o
  -3  16   2      159.93      150.56      1.28 o
  -2  16   2       19.35       20.15      0.25 o
  -1  16   2       22.39       28.65      0.26 o
   0  16   2      209.53      177.17      1.04 o
   1  16   2      483.33      519.60      3.35 o
   2  16   2      302.08      295.69      2.42 o
   3  16   2       75.26       74.66      0.80 o
   4  16   2       21.86       21.59      0.39 o
   5  16   2      287.38      271.13      2.95 o
   6  16   2       62.02       66.95      1.06 o
   7  16   2        0.02        0.19      0.24 o
   8  16   2        9.27        9.05      0.31 o
  -8  17   2        5.83        5.79      0.24 o
  -7  17   2        1.81        2.45      0.25 o
  -6  17   2      652.04      655.90      7.92 o
  -5  17   2      154.44      140.60      1.51 o
  -4  17   2      615.39      612.49      6.33 o
  -3  17   2      120.69      114.92      1.11 o
  -2  17   2        0.07        0.92      0.16 o
  -1  17   2      417.43      425.00      3.01 o
   0  17   2      471.59      489.54      3.28 o
   1  17   2      828.52      844.90      6.79 o
   2  17   2       23.72       22.81      0.36 o
   3  17   2        0.47        0.57      0.21 o
   4  17   2        8.02       10.21      0.60 o
   5  17   2       57.18       42.40      0.66 o
   6  17   2       58.11       62.17      0.94 o
   7  17   2        1.14        1.50      0.26 o
   8  17   2        0.60        0.24      0.19 o
  -8  18   2        6.58        4.83      0.19 o
  -7  18   2        0.00        0.15      0.22 o
  -6  18   2       70.47       70.75      0.97 o
  -5  18   2       14.68       15.11      0.38 o
  -4  18   2      228.37      211.88      2.05 o
  -3  18   2       12.71       14.09      0.33 o
  -2  18   2       36.66       35.23      0.39 o
  -1  18   2      151.92      145.30      1.17 o
   0  18   2      490.46      518.67      4.07 o
   1  18   2        4.58        6.79      0.60 o
   2  18   2        3.33        3.33      0.22 o
   3  18   2       17.27       21.11      0.59 o
   4  18   2       13.93        9.09      0.30 o
   5  18   2        6.53        6.63      0.33 o
   6  18   2       15.81       18.62      0.49 o
   7  18   2        0.04        0.44      0.31 o
   8  18   2        8.90        8.71      0.36 o
  -8  19   2        8.24        9.21      0.30 o
  -7  19   2       77.85       82.77      1.05 o
  -6  19   2       24.87       25.02      0.45 o
  -5  19   2       86.70       80.76      0.94 o
  -4  19   2      121.54      114.14      1.18 o
  -3  19   2       26.60       26.21      0.53 o
  -2  19   2       70.63       73.99      0.67 o
  -1  19   2        1.25        2.16      0.31 o
   0  19   2       35.50       33.81      0.39 o
   1  19   2        2.57        3.23      0.18 o
   2  19   2       30.01       26.31      0.39 o
   3  19   2       19.60       16.01      0.36 o
   4  19   2        7.85        6.41      0.32 o
   5  19   2        1.09        0.20      0.25 o
   6  19   2        0.99        1.64      0.36 o
   7  19   2        4.64        3.80      0.36 o
   8  19   2        2.82        3.11      0.33 o
  -8  20   2        0.08        0.18      0.25 o
  -7  20   2        0.27        0.23      0.22 o
  -6  20   2        0.71        0.29      0.23 o
  -5  20   2        0.44        1.24      0.26 o
  -4  20   2       21.93       19.57      0.38 o
  -3  20   2        0.06        0.21      0.21 o
  -2  20   2        9.04        9.56      0.25 o
  -1  20   2       30.77       28.93      0.41 o
   0  20   2       20.48       22.56      0.34 o
   1  20   2        1.21        2.56      0.18 o
   2  20   2        4.46        4.89      0.26 o
   3  20   2        1.13        1.81      0.70 o
   4  20   2       20.07       20.67      0.39 o
   5  20   2       27.85       27.83      0.49 o
   6  20   2        0.90        1.53      0.32 o
   7  20   2        5.16        5.70      0.30 o
   8  20   2        0.03        0.08      0.26 o
  -7  21   2       42.50       36.83      0.55 o
  -6  21   2      138.33      124.01      1.33 o
  -5  21   2       34.06       36.28      0.62 o
  -4  21   2        7.22        8.38      0.32 o
  -3  21   2       35.18       36.32      0.53 o
  -2  21   2      239.01      240.63      2.05 o
  -1  21   2       66.03       64.44      0.66 o
   0  21   2      142.77      127.96      1.17 o
   1  21   2      118.29      122.99      1.15 o
   2  21   2        2.19        2.79      0.24 o
   3  21   2        2.47        4.77      0.77 o
   4  21   2        0.01        0.95      0.22 o
   5  21   2        0.44        0.75      0.22 o
   6  21   2       23.17       22.59      0.46 o
   7  21   2       12.60        9.93      0.32 o
  -7  22   2       19.38       19.38      0.46 o
  -6  22   2      121.40      112.09      1.23 o
  -5  22   2      141.94      143.46      1.57 o
  -4  22   2       12.58        9.47      0.30 o
  -3  22   2        0.55        1.41      0.23 o
  -2  22   2        2.43        1.64      0.21 o
  -1  22   2      118.96      115.27      1.02 o
   0  22   2       82.97       79.72      0.80 o
   1  22   2       24.62       22.03      0.39 o
   2  22   2        0.05       -0.03      0.19 o
   3  22   2        0.85        1.72      0.25 o
   4  22   2       24.66       26.85      0.45 o
   5  22   2       68.38       62.09      0.74 o
   6  22   2        4.26        4.54      0.28 o
   7  22   2        4.76        5.48      0.32 o
  -7  23   2        4.82        2.54      0.33 o
  -6  23   2        6.25       10.28      0.38 o
  -5  23   2        0.28        0.19      0.24 o
  -4  23   2       10.32        8.23      0.30 o
  -3  23   2        3.45        2.64      0.28 o
  -2  23   2        9.53       11.74      0.28 o
  -1  23   2        4.61        4.95      0.24 o
   0  23   2      134.89      138.25      1.21 o
   1  23   2        8.89        8.83      0.31 o
   2  23   2       29.38       25.17      0.43 o
   3  23   2        1.29        1.08      0.28 o
   4  23   2       18.24       19.51      0.40 o
   5  23   2       23.13       18.24      0.38 o
   6  23   2       10.71       10.82      0.37 o
   7  23   2       13.79       14.51      0.50 o
  -7  24   2       19.81       20.92      0.44 o
  -6  24   2       31.78       25.73      0.45 o
  -5  24   2      245.02      238.62      2.47 o
  -4  24   2        4.33        3.49      0.26 o
  -3  24   2        0.92        1.74      0.22 o
  -2  24   2       13.55       12.76      0.31 o
  -1  24   2       27.32       29.02      0.39 o
   0  24   2      155.79      155.24      1.45 o
   1  24   2       19.69       18.15      0.42 o
   2  24   2        8.86        9.27      0.32 o
   3  24   2       10.21       12.59      0.34 o
   4  24   2       13.54       10.68      0.33 o
   5  24   2       39.40       38.68      0.55 o
   6  24   2        6.59        6.54      0.30 o
   7  24   2        0.07        0.44      0.29 o
  -6  25   2      165.31      164.98      1.75 o
  -5  25   2       44.29       44.60      0.65 o
  -4  25   2       67.07       68.47      0.81 o
  -3  25   2        0.15        0.31      0.21 o
  -2  25   2        0.47        0.95      0.21 o
  -1  25   2       55.53       52.93      0.57 o
   0  25   2       96.17       96.94      1.03 o
   1  25   2      212.11      221.58      2.31 o
   2  25   2       20.93       18.72      0.41 o
   3  25   2        3.51        3.84      0.26 o
   4  25   2        4.40        4.02      0.29 o
   5  25   2       32.87       34.35      0.54 o
   6  25   2        0.01        0.16      0.20 o
  -6  26   2       72.91       79.93      1.04 o
  -5  26   2        1.65        0.78      0.25 o
  -4  26   2        9.38        9.40      0.30 o
  -3  26   2        1.71        1.19      0.22 o
  -2  26   2       28.63       27.72      0.43 o
  -1  26   2        9.14       11.12      0.27 o
   0  26   2       56.88       58.20      0.64 o
   1  26   2       32.35       33.70      0.58 o
   2  26   2        0.12        0.21      0.23 o
   3  26   2        0.09        0.34      0.25 o
   4  26   2        5.08        6.59      0.29 o
   5  26   2        1.35        1.36      0.20 o
   6  26   2        0.22        0.16      0.24 o
  -6  27   2        3.16        4.70      0.34 o
  -5  27   2       51.04       54.15      0.69 o
  -4  27   2       44.99       48.23      0.69 o
  -3  27   2        9.79        9.16      0.33 o
  -2  27   2       11.35       10.87      0.29 o
  -1  27   2      140.67      144.51      1.28 o
   0  27   2      158.44      152.93      1.51 o
   1  27   2       58.96       58.81      0.75 o
   2  27   2       38.48       42.67      0.68 o
   3  27   2       41.60       40.75      0.65 o
   4  27   2        2.61        3.05      0.26 o
   5  27   2        3.04        3.19      0.24 o
  -5  28   2       71.03       75.15      0.90 o
  -4  28   2        4.87        4.48      0.26 o
  -3  28   2        1.41        1.78      0.26 o
  -2  28   2        4.92        5.26      0.25 o
  -1  28   2       50.23       43.01      0.52 o
   0  28   2       12.75       10.96      0.28 o
   1  28   2      169.20      168.39      1.94 o
   2  28   2        0.00        0.27      0.29 o
   3  28   2       25.54       28.29      0.53 o
   4  28   2       17.79       18.26      0.38 o
   5  28   2        6.93        4.38      0.20 o
  -5  29   2        0.69        0.48      0.31 o
  -4  29   2        2.17        2.63      0.21 o
  -3  29   2        1.14        2.06      0.23 o
  -2  29   2        3.97        3.76      0.21 o
  -1  29   2        1.97        1.80      0.21 o
   0  29   2       99.32       93.97      0.97 o
   1  29   2       20.14       19.64      0.41 o
   2  29   2       28.80       33.03      0.61 o
   3  29   2      101.31      104.36      1.32 o
   4  29   2       30.48       28.20      0.45 o
   5  29   2        0.97        1.40      0.27 o
  -4  30   2       12.49       13.13      0.37 o
  -3  30   2        0.16        0.11      0.18 o
  -2  30   2        4.42        3.83      0.22 o
  -1  30   2        9.26        8.10      0.28 o
   0  30   2       20.40       20.45      0.38 o
   1  30   2        6.44        7.85      0.31 o
   2  30   2       15.70       15.15      0.39 o
   3  30   2        1.36        0.38      0.23 o
   4  30   2       29.84       29.98      0.48 o
  -3  31   2        4.73        4.86      0.28 o
  -2  31   2       33.69       32.77      0.56 o
  -1  31   2       31.62       29.18      0.45 o
   0  31   2        0.66        1.69      0.21 o
   1  31   2       63.58       64.34      0.83 o
   2  31   2       49.88       50.23      0.73 o
   3  31   2       13.74       15.75      0.42 o
  -3  32   2        0.05        0.14      0.27 o
  -2  32   2        2.11        1.72      0.23 o
  -1  32   2        8.45        8.53      0.29 o
   0  32   2       11.86       13.03      0.32 o
   1  32   2        9.40        8.41      0.38 o
   2  32   2        1.02        0.82      0.29 o
   3  32   2        0.40        0.59      0.22 o
  -1  33   2        1.54        1.81      0.34 o
   0  33   2      100.03      106.10      1.42 o
   1  33   2        0.98        0.62      0.36 o
  -9   1   3       47.99       54.03      1.37 o
  -8   1   3        2.47        2.49      1.02 o
  -7   1   3       17.89       18.86      0.53 o
  -6   1   3       61.86       51.82      0.67 o
  -5   1   3      180.71      177.51      2.10 o
  -4   1   3      765.35      756.97      5.13 o
  -3   1   3      110.10      108.57      0.76 o
  -2   1   3      268.26      290.22      1.64 o
  -1   1   3      750.70      815.32      5.11 o
   0   1   3     1370.98     1471.17     10.32 o
   1   1   3       48.99       57.50      0.30 o
   2   1   3        5.07        5.80      0.21 o
   3   1   3       13.93       12.70      0.14 o
   4   1   3      381.29      359.66      2.81 o
   5   1   3      349.44      326.34      4.34 o
   6   1   3       18.47       18.98      0.60 o
   7   1   3        1.10        0.71      0.58 o
   8   1   3       55.95       49.33      1.50 o
   9   1   3        1.53        1.28      0.56 o
  -9   2   3        3.02        3.80      0.54 o
  -8   2   3       13.30       14.38      0.55 o
  -7   2   3      104.37       99.66      1.25 o
  -6   2   3        0.58        1.06      0.23 o
  -5   2   3       16.32       16.53      0.72 o
  -4   2   3       57.90       50.85      0.49 o
  -3   2   3       25.50       25.80      0.33 o
  -2   2   3      360.52      360.76      2.07 o
  -1   2   3      380.51      401.86      2.25 o
   0   2   3      351.34      381.96      1.96 o
   1   2   3        2.29        3.69      0.08 o
   2   2   3        6.71        7.61      0.11 o
   3   2   3      558.72      608.89      4.16 o
   4   2   3      670.60      673.07      6.47 o
   5   2   3       12.83       11.92      0.53 o
   6   2   3       50.66       46.66      0.93 o
   7   2   3        0.59        0.24      0.57 o
   8   2   3       29.03       27.30      1.17 o
   9   2   3        1.39        1.26      0.44 o
  -9   3   3       33.45       37.26      1.13 o
  -8   3   3       10.52       15.14      1.78 o
  -7   3   3        5.96        4.67      0.29 o
  -6   3   3      138.17      132.81      2.29 o
  -5   3   3      140.25      139.55      2.02 o
  -4   3   3      335.38      318.46      1.99 o
  -3   3   3        3.03        9.03      0.31 o
  -2   3   3      295.79      315.21      1.75 o
  -1   3   3        3.72        2.59      0.12 o
   0   3   3      296.13      265.77      1.33 o
   1   3   3        0.08        0.86      0.11 o
   2   3   3       58.09       51.09      0.29 o
   3   3   3       92.70       96.79      0.62 o
   4   3   3      121.64      128.59      1.04 o
   5   3   3      256.70      249.62      3.27 o
   6   3   3       72.73       74.92      1.22 o
   7   3   3        8.64        8.80      0.70 o
   8   3   3      217.48      222.03      5.02 o
   9   3   3        0.01        0.26      0.47 o
  -9   4   3        8.26       12.64      1.73 o
  -8   4   3       24.28       20.21      0.49 o
  -7   4   3        3.04        3.69      0.34 o
  -6   4   3       41.16       43.10      1.42 o
  -5   4   3       12.61       10.35      0.37 o
  -4   4   3      157.45      154.57      1.00 o
  -3   4   3      184.22      234.34      1.33 o
  -2   4   3      227.05      227.25      1.24 o
  -1   4   3     1292.73     1450.09     10.24 o
   0   4   3      230.71      213.05      1.06 o
   1   4   3       40.73       43.41      0.39 o
   2   4   3      184.67      194.37      1.06 o
   3   4   3      903.57      887.40      6.91 o
   4   4   3       21.59       19.12      0.43 o
   5   4   3        3.47        3.60      0.38 o
   6   4   3        1.92        3.26      0.73 o
   7   4   3      409.46      422.49      7.89 o
   8   4   3       46.64       49.23      1.20 o
   9   4   3        2.31        2.36      0.46 o
  -9   5   3        6.64        5.37      0.29 o
  -8   5   3        4.72        6.25      0.74 o
  -7   5   3      255.64      239.36      2.60 o
  -6   5   3       75.70       72.69      1.10 o
  -5   5   3      211.43      205.53      2.53 o
  -4   5   3       31.39       41.55      0.36 o
  -3   5   3       84.86       79.16      0.48 o
  -2   5   3       14.53        8.52      0.17 o
  -1   5   3     2202.23     2228.62     17.31 o
   0   5   3      200.94      181.83      0.88 o
   1   5   3      192.88      191.65      0.97 o
   2   5   3      856.04      890.09      5.94 o
   3   5   3       35.12       26.75      0.47 o
   4   5   3        1.67        0.93      0.15 o
   5   5   3        0.94        1.42      0.30 o
   6   5   3      142.26      148.36      2.75 o
   7   5   3      334.00      374.15      6.44 o
   8   5   3       17.33       19.18      2.63 o
   9   5   3       15.90       16.03      0.52 o
  -9   6   3        1.52        1.85      0.25 o
  -8   6   3       30.55       29.28      0.50 o
  -7   6   3        0.84        0.33      0.25 o
  -6   6   3      922.82      917.32     10.89 o
  -5   6   3        0.67        1.54      0.63 o
  -4   6   3      199.55      197.49      1.40 o
  -3   6   3       17.93       19.10      0.19 o
  -2   6   3       32.47       41.68      0.28 o
  -1   6   3      162.79      167.09      0.90 o
   0   6   3       16.37       23.82      0.18 o
   1   6   3      118.72      150.71      0.77 o
   2   6   3     1143.04     1219.72      8.89 o
   3   6   3      249.81      260.39      1.77 o
   4   6   3       15.96       15.34      0.27 o
   5   6   3        6.16        6.60      0.31 o
   6   6   3      186.31      193.02      2.82 o
   7   6   3       79.18       90.21      1.81 o
   8   6   3      206.25      229.66      7.51 o
   9   6   3       56.31       57.64      1.14 o
  -9   7   3        0.68        1.18      0.19 o
  -8   7   3        0.01        0.42      0.24 o
  -7   7   3       14.04       12.47      0.34 o
  -6   7   3      558.95      542.72      5.99 o
  -5   7   3      191.65      191.88      1.98 o
  -4   7   3       32.15       25.86      0.27 o
  -3   7   3      138.51      142.30      0.81 o
  -2   7   3       30.11       28.15      0.22 o
  -1   7   3      441.85      498.38      3.03 o
   0   7   3       90.82       97.20      0.53 o
   1   7   3      396.92      421.68      2.47 o
   2   7   3       66.28       74.66      0.45 o
   3   7   3      460.19      440.69      3.40 o
   4   7   3        1.34        1.19      0.15 o
   5   7   3       62.23       57.60      0.86 o
   6   7   3      241.31      252.63      3.23 o
   7   7   3        1.72        0.97      0.34 o
   8   7   3      174.68      171.84      2.74 o
   9   7   3        0.04        0.05      0.28 o
  -9   8   3        0.00        0.04      0.16 o
  -8   8   3        9.38        7.71      0.31 o
  -7   8   3       13.56       12.76      0.31 o
  -6   8   3        0.92        1.85      0.31 o
  -5   8   3      659.72      643.78      6.69 o
  -4   8   3        9.49        8.78      0.17 o
  -3   8   3       62.22       63.41      0.39 o
  -2   8   3       51.98       51.08      0.36 o
  -1   8   3       77.43       96.67      0.56 o
   0   8   3      312.28      309.61      1.82 o
   1   8   3        2.29        1.83      0.16 o
   2   8   3      573.33      574.17      4.02 o
   3   8   3        1.23        1.26      0.14 o
   4   8   3       24.47       30.42      0.40 o
   5   8   3        6.27        8.62      0.33 o
   6   8   3       16.09       18.09      0.62 o
   7   8   3        2.57        2.78      0.33 o
   8   8   3       11.76       10.22      0.44 o
   9   8   3        3.62        2.46      0.32 o
  -9   9   3        6.24        5.34      0.25 o
  -8   9   3       11.56        9.78      0.32 o
  -7   9   3       26.78       22.43      0.41 o
  -6   9   3       82.78       90.37      1.03 o
  -5   9   3       78.84       83.22      0.95 o
  -4   9   3        0.59        0.65      0.15 o
  -3   9   3        3.42        3.27      0.12 o
  -2   9   3      102.43       96.36      0.63 o
  -1   9   3       78.85       74.83      0.45 o
   0   9   3        5.14       11.01      0.15 o
   1   9   3        5.05        3.69      0.19 o
   2   9   3        0.70        1.47      0.13 o
   3   9   3       10.99       10.55      0.22 o
   4   9   3       80.93       82.36      1.13 o
   5   9   3        2.18        1.78      0.24 o
   6   9   3       25.97       25.20      0.56 o
   7   9   3        9.00       11.73      0.45 o
   8   9   3       66.78       67.83      1.06 o
   9   9   3       12.91       15.54      0.48 o
  -9  10   3       21.58       25.08      0.41 o
  -8  10   3       30.62       22.56      0.43 o
  -7  10   3        0.41        0.68      0.24 o
  -6  10   3      163.07      170.01      1.75 o
  -5  10   3       83.91       80.53      0.95 o
  -4  10   3      232.23      221.81      2.11 o
  -3  10   3       22.05       22.36      0.32 o
  -2  10   3        3.55        4.02      0.13 o
  -1  10   3      622.84      649.63      4.32 o
   0  10   3      417.09      385.04      2.37 o
   1  10   3     1180.00     1159.38      8.39 o
   2  10   3       99.50       93.30      0.70 o
   3  10   3      391.20      399.82      3.45 o
   4  10   3       50.05       55.44      0.75 o
   5  10   3       20.80       22.63      0.41 o
   6  10   3       29.00       32.32      0.67 o
   7  10   3       93.71      101.69      1.36 o
   8  10   3       85.46       87.37      1.23 o
   9  10   3       28.26       27.41      0.74 o
  -9  11   3        0.48        0.46      0.27 o
  -8  11   3       62.06       58.88      0.78 o
  -7  11   3      103.25      104.72      1.20 o
  -6  11   3        0.75        0.95      0.24 o
  -5  11   3      478.24      472.08      5.06 o
  -4  11   3       18.73       16.69      0.39 o
  -3  11   3      198.26      195.76      1.43 o
  -2  11   3        8.37        8.27      0.17 o
  -1  11   3        5.69        6.00      0.14 o
   0  11   3       37.46       40.20      0.31 o
   1  11   3       44.71       47.10      0.36 o
   2  11   3        2.34        2.78      0.13 o
   3  11   3       18.68       19.68      0.30 o
   4  11   3       24.49       25.04      0.61 o
   5  11   3        5.40        2.62      0.27 o
   6  11   3        0.01        0.30      0.29 o
   7  11   3       10.33        6.77      0.43 o
   8  11   3       97.58      100.64      2.85 o
   9  11   3        2.63        1.37      0.36 o
  -9  12   3        0.58        0.31      0.23 o
  -8  12   3        0.62        1.03      0.24 o
  -7  12   3        1.06        0.67      0.22 o
  -6  12   3       40.20       41.27      0.58 o
  -5  12   3        5.21        6.25      0.36 o
  -4  12   3       16.96       19.81      0.48 o
  -3  12   3       43.15       30.39      0.36 o
  -2  12   3       18.82       16.13      0.23 o
  -1  12   3      159.74      148.77      0.85 o
   0  12   3       60.08       60.40      0.55 o
   1  12   3      367.59      355.69      2.27 o
   2  12   3      207.94      188.85      1.54 o
   3  12   3        0.03        0.89      0.15 o
   4  12   3       14.81       17.81      0.92 o
   5  12   3        0.46        0.48      0.22 o
   6  12   3        9.33        5.85      0.40 o
   7  12   3       10.47        8.40      0.43 o
   8  12   3        3.30        1.99      0.31 o
  -8  13   3       34.68       33.61      0.49 o
  -7  13   3        0.19        0.53      0.21 o
  -6  13   3        1.75        1.65      0.27 o
  -5  13   3      196.50      199.02      2.19 o
  -4  13   3       10.61       11.56      0.52 o
  -3  13   3      391.76      419.81      3.90 o
  -2  13   3      204.57      212.92      1.53 o
  -1  13   3       69.40       67.63      0.45 o
   0  13   3       40.62       31.16      0.30 o
   1  13   3      165.47      159.87      1.07 o
   2  13   3      695.74      717.48      6.42 o
   3  13   3        4.03        2.28      0.25 o
   4  13   3       45.53       46.32      1.16 o
   5  13   3       25.47       23.15      0.46 o
   6  13   3       74.38       66.42      1.13 o
   7  13   3      156.10      140.44      2.04 o
   8  13   3       16.61       14.25      0.42 o
  -8  14   3        0.17        0.07      0.16 o
  -7  14   3        3.53        4.12      0.31 o
  -6  14   3        0.85        1.00      0.25 o
  -5  14   3      118.13      115.77      1.31 o
  -4  14   3        5.71        8.43      1.08 o
  -3  14   3      328.43      327.05      3.20 o
  -2  14   3      147.30      141.48      1.18 o
  -1  14   3      102.09       90.71      0.62 o
   0  14   3        0.41        1.91      0.17 o
   1  14   3      560.75      538.73      4.45 o
   2  14   3       67.48       60.93      0.65 o
   3  14   3        3.46        2.97      0.24 o
   4  14   3        1.04        1.13      0.28 o
   5  14   3       26.03       22.80      0.47 o
   6  14   3        6.66        8.25      0.47 o
   7  14   3        4.00        4.13      0.41 o
   8  14   3        1.43        0.75      0.34 o
  -8  15   3       28.58       28.67      0.48 o
  -7  15   3        0.60        0.57      0.27 o
  -6  15   3        5.90        5.45      0.32 o
  -5  15   3        5.18        5.55      0.40 o
  -4  15   3      128.17      130.93      1.48 o
  -3  15   3       98.48      103.77      1.16 o
  -2  15   3        4.34        3.45      0.22 o
  -1  15   3       16.47       14.61      0.26 o
   0  15   3       44.15       39.69      0.38 o
   1  15   3       17.97       22.29      0.30 o
   2  15   3       23.78       18.31      0.33 o
   3  15   3       33.30       34.15      0.56 o
   4  15   3        0.69        0.96      0.28 o
   5  15   3       32.58       30.87      0.64 o
   6  15   3      101.55       90.28      1.38 o
   7  15   3        3.38        2.66      0.33 o
   8  15   3        0.04        0.22      0.24 o
  -8  16   3        0.22        0.11      0.18 o
  -7  16   3        0.06        0.06      0.24 o
  -6  16   3       13.10        9.69      0.34 o
  -5  16   3      104.92       93.77      1.07 o
  -4  16   3       53.26       49.59      0.67 o
  -3  16   3        1.30        2.11      0.24 o
  -2  16   3        9.52       11.70      0.27 o
  -1  16   3       59.79       56.96      0.46 o
   0  16   3        2.87        2.02      0.20 o
   1  16   3      373.42      381.78      3.63 o
   2  16   3      217.60      222.35      2.23 o
   3  16   3       27.24       28.58      0.47 o
   4  16   3        1.00        1.44      0.28 o
   5  16   3       82.55       71.06      1.01 o
   6  16   3        0.71        0.55      0.29 o
   7  16   3        8.53       11.11      0.42 o
   8  16   3        1.33        1.86      0.27 o
  -8  17   3        0.75        2.04      0.25 o
  -7  17   3        0.09        0.16      0.24 o
  -6  17   3        7.77        8.67      0.33 o
  -5  17   3       22.52       26.57      0.50 o
  -4  17   3       20.75       24.34      0.50 o
  -3  17   3      110.89      117.20      1.18 o
  -2  17   3        4.73        4.10      0.20 o
  -1  17   3       31.89       32.49      0.39 o
   0  17   3       37.81       30.77      0.42 o
   1  17   3       14.32       14.60      1.15 o
   2  17   3      113.22      114.96      1.10 o
   3  17   3      141.54      139.48      1.52 o
   4  17   3        0.01        0.09      0.24 o
   5  17   3      164.69      135.81      1.66 o
   6  17   3       33.48       28.39      0.64 o
   7  17   3        0.65        0.38      0.29 o
   8  17   3        3.92        5.52      0.31 o
  -8  18   3        1.01        0.84      0.23 o
  -7  18   3        0.02        0.05      0.25 o
  -6  18   3       12.03       10.66      0.34 o
  -5  18   3       72.95       63.16      0.80 o
  -4  18   3       67.74       64.10      0.79 o
  -3  18   3        0.63        0.96      0.26 o
  -2  18   3       36.57       38.24      0.56 o
  -1  18   3        7.60        6.15      0.22 o
   0  18   3      614.71      626.92      6.16 o
   1  18   3      786.00      811.57      9.25 o
   2  18   3       70.79       65.76      0.76 o
   3  18   3        4.53        2.98      0.31 o
   4  18   3        4.39        3.46      0.30 o
   5  18   3      122.43      112.85      1.49 o
   6  18   3        3.85        5.06      0.36 o
   7  18   3        1.68        1.69      0.31 o
  -7  19   3        3.56        4.43      0.28 o
  -6  19   3       34.77       36.33      0.54 o
  -5  19   3       31.79       28.21      0.50 o
  -4  19   3        6.16        5.65      0.32 o
  -3  19   3       53.54       51.79      0.73 o
  -2  19   3        5.65        5.52      0.22 o
  -1  19   3       43.05       46.33      0.80 o
   0  19   3       36.84       39.74      0.64 o
   1  19   3      159.77      148.29      1.66 o
   2  19   3      202.30      197.93      1.89 o
   3  19   3       33.32       30.59      0.58 o
   4  19   3        6.95        8.14      0.35 o
   5  19   3        1.12        0.99      0.32 o
   6  19   3       24.72       27.32      0.55 o
   7  19   3        0.12        0.02      0.24 o
  -7  20   3        4.04        2.66      0.25 o
  -6  20   3        0.77        0.43      0.19 o
  -5  20   3       11.93        9.77      0.35 o
  -4  20   3        0.32        1.11      0.33 o
  -3  20   3       37.99       42.87      0.64 o
  -2  20   3       36.73       40.35      0.47 o
  -1  20   3       61.53       69.99      1.08 o
   0  20   3      248.43      251.62      2.50 o
   1  20   3     1550.89     1571.09     20.38 o
   2  20   3       63.87       59.32      0.70 o
   3  20   3        1.00        1.38      0.25 o
   4  20   3        9.14        8.36      0.34 o
   5  20   3       25.47       22.23      0.52 o
   6  20   3       48.68       45.79      0.80 o
   7  20   3        0.59        1.18      0.27 o
  -7  21   3        9.50       10.35      0.30 o
  -6  21   3       14.78       14.68      0.37 o
  -5  21   3        6.75        7.66      0.36 o
  -4  21   3      102.55       97.22      1.13 o
  -3  21   3       31.54       27.68      0.52 o
  -2  21   3        4.28        4.98      0.22 o
  -1  21   3       56.17       58.27      0.76 o
   0  21   3      153.40      144.54      1.63 o
   1  21   3       27.29       29.69      0.61 o
   2  21   3      318.90      305.00      3.08 o
   3  21   3       25.04       24.16      0.45 o
   4  21   3        0.90        2.52      0.25 o
   5  21   3        1.86        3.79      0.32 o
   6  21   3       47.30       37.37      0.59 o
   7  21   3        2.79        2.97      0.29 o
  -7  22   3        0.36        1.09      0.25 o
  -6  22   3       11.99        9.49      0.30 o
  -5  22   3       21.91       19.86      0.44 o
  -4  22   3        0.45        1.06      0.28 o
  -3  22   3       35.42       28.94      0.49 o
  -2  22   3       13.78       12.55      0.29 o
  -1  22   3        0.00        0.17      0.19 o
   0  22   3       57.74       56.44      0.83 o
   1  22   3      293.61      280.15      3.01 o
   2  22   3      176.66      171.94      1.86 o
   3  22   3       19.43       21.72      0.40 o
   4  22   3       29.01       30.41      0.54 o
   5  22   3       22.28       20.75      0.49 o
   6  22   3       12.38       12.11      0.32 o
  -6  23   3       74.38       74.00      0.93 o
  -5  23   3       59.44       58.02      0.71 o
  -4  23   3       77.02       74.69      0.89 o
  -3  23   3        6.41        5.05      0.33 o
  -2  23   3       34.47       40.43      0.53 o
  -1  23   3       11.17       11.58      0.31 o
   0  23   3        3.87        3.21      0.30 o
   1  23   3      175.29      180.56      2.04 o
   2  23   3      113.16      123.03      1.34 o
   3  23   3       26.08       28.98      0.47 o
   4  23   3       42.31       40.64      0.60 o
   5  23   3        8.04        8.92      0.34 o
   6  23   3        2.62        3.41      0.21 o
  -6  24   3       61.32       56.14      0.75 o
  -5  24   3        9.52       12.90      0.34 o
  -4  24   3       62.39       57.08      0.79 o
  -3  24   3       54.26       42.09      0.65 o
  -2  24   3       43.31       42.34      0.61 o
  -1  24   3       14.04       13.95      0.31 o
   0  24   3       16.70       15.26      0.46 o
   1  24   3        2.24        4.29      0.32 o
   2  24   3      256.98      275.40      2.88 o
   3  24   3        4.02        4.93      0.31 o
   4  24   3        2.35        2.07      0.23 o
   5  24   3        0.61        0.50      0.23 o
   6  24   3        5.42        8.55      0.38 o
  -6  25   3        0.30       -0.03      0.24 o
  -5  25   3       25.34       22.53      0.40 o
  -4  25   3       25.14       23.67      0.47 o
  -3  25   3       35.31       34.44      0.59 o
  -2  25   3        3.90        5.99      0.53 o
  -1  25   3        1.98        2.33      0.22 o
   0  25   3       13.99       16.78      0.44 o
   1  25   3        5.91        4.56      0.32 o
   2  25   3        3.00        4.36      0.28 o
   3  25   3        0.43        0.81      0.21 o
   4  25   3        1.14        0.61      0.25 o
   5  25   3        0.72        0.65      0.22 o
  -5  26   3       47.25       47.47      0.58 o
  -4  26   3        2.86        3.80      0.27 o
  -3  26   3       17.47       15.18      0.42 o
  -2  26   3        0.83        0.73      0.22 o
  -1  26   3        3.01        3.85      0.22 o
   0  26   3       11.75       10.39      0.43 o
   1  26   3      345.29      344.91      4.12 o
   2  26   3        4.54        6.57      0.32 o
   3  26   3        1.09        1.90      0.22 o
   4  26   3       20.06       19.50      0.38 o
   5  26   3       23.69       22.55      0.47 o
  -5  27   3       35.66       36.75      0.63 o
  -4  27   3       19.14       19.48      0.41 o
  -3  27   3       38.71       35.77      0.52 o
  -2  27   3        0.84        1.25      0.19 o
  -1  27   3       56.90       54.03      0.67 o
   0  27   3        3.16        3.65      0.28 o
   1  27   3        0.10        0.39      0.26 o
   2  27   3        0.22        0.52      0.25 o
   3  27   3       32.00       30.66      0.45 o
   4  27   3       33.63       36.45      0.51 o
   5  27   3        1.27        1.92      0.26 o
  -4  28   3        3.37        2.78      0.21 o
  -3  28   3        0.70        0.27      0.20 o
  -2  28   3       33.67       30.23      0.47 o
  -1  28   3       19.84       19.81      0.37 o
   0  28   3       38.90       41.91      0.62 o
   1  28   3       22.26       20.32      0.40 o
   2  28   3        1.23        2.20      0.21 o
   3  28   3       57.34       60.47      0.66 o
   4  28   3       41.66       44.80      0.60 o
  -4  29   3       36.10       37.17      0.77 o
  -3  29   3        4.88        4.49      0.22 o
  -2  29   3        0.14        0.21      0.16 o
  -1  29   3        0.00        0.12      0.17 o
   0  29   3        5.33        5.50      0.28 o
   1  29   3        3.46        2.76      0.26 o
   2  29   3        2.09        1.49      0.20 o
   3  29   3       34.41       35.36      0.62 o
   4  29   3       34.42       41.05      0.82 o
  -3  30   3        0.81        0.72      0.24 o
  -2  30   3        4.97        3.46      0.18 o
  -1  30   3        2.94        2.60      0.20 o
   0  30   3        0.58        0.44      0.21 o
   1  30   3        0.71        1.48      0.21 o
   2  30   3        0.04        0.09      0.20 o
   3  30   3        1.32        0.29      0.28 o
  -2  31   3        0.27        0.29      0.32 o
  -1  31   3        0.26        0.12      0.19 o
   0  31   3        4.16        4.22      0.27 o
   1  31   3        0.99        0.69      0.28 o
   2  31   3        3.38        3.27      0.33 o
   0  32   3       13.26       12.34      0.66 o
  -9   0   4        0.62        0.40      0.45 o
  -8   0   4        1.30        1.78      0.39 o
  -7   0   4       79.04       72.20      1.34 o
  -6   0   4       14.60       13.31      0.70 o
  -5   0   4     1157.31     1133.17     20.90 o
  -4   0   4      263.58      262.16      3.16 o
  -3   0   4       22.61       26.09      0.45 o
  -2   0   4      107.90      117.96      1.42 o
  -1   0   4      932.95      957.08     10.40 o
   0   0   4     2428.14     2783.10     35.81 o
   1   0   4      369.07      438.39      4.61 o
   2   0   4        5.25        4.99      0.59 o
   3   0   4      177.89      181.11      2.52 o
   4   0   4      386.48      389.73      8.77 o
   5   0   4     1283.01     1237.31     58.26 o
   6   0   4      548.22      549.06     18.14 o
   7   0   4       29.62       31.88      1.47 o
   8   0   4        5.30        5.12      0.72 o
  -9   1   4        0.01        0.02      0.28 o
  -8   1   4        4.95        4.36      0.37 o
  -7   1   4        2.64        4.99      1.22 o
  -6   1   4      223.08      219.10      2.84 o
  -5   1   4      246.51      262.37      6.74 o
  -4   1   4       44.65       39.17      0.49 o
  -3   1   4        7.48        8.08      0.41 o
  -2   1   4      386.48      363.55      2.35 o
  -1   1   4      935.62      995.57      7.62 o
   0   1   4      483.34      480.66      3.44 o
   1   1   4       95.12       82.59      0.62 o
   2   1   4      109.24      104.53      0.89 o
   3   1   4       56.68       56.66      0.71 o
   4   1   4        1.93        2.92      0.28 o
   5   1   4        0.57        1.67      0.50 o
   6   1   4       11.14        9.54      0.99 o
   7   1   4        2.60        3.04      0.54 o
   8   1   4        2.26        2.69      0.47 o
  -9   2   4        3.78        6.17      0.54 o
  -8   2   4        4.23        5.63      0.35 o
  -7   2   4       18.08       17.82      0.49 o
  -6   2   4       19.80       18.54      0.52 o
  -5   2   4      525.81      530.56      6.74 o
  -4   2   4        8.86       10.81      0.60 o
  -3   2   4        1.68        2.13      0.32 o
  -2   2   4       18.06       20.33      0.44 o
  -1   2   4        1.09        3.38      0.19 o
   0   2   4        0.93        2.42      0.15 o
   1   2   4      642.33      677.47      5.56 o
   2   2   4        0.14        1.54      0.13 o
   3   2   4       31.82       32.70      0.44 o
   4   2   4       32.91       33.55      0.49 o
   5   2   4      442.19      410.26      7.57 o
   6   2   4      181.38      187.83      4.17 o
   7   2   4        2.56        2.52      0.62 o
   8   2   4        0.34        0.72      0.48 o
  -9   3   4        0.91        2.63      0.43 o
  -8   3   4        4.92        5.22      0.27 o
  -7   3   4        0.23        1.39      0.82 o
  -6   3   4       81.91       82.26      1.84 o
  -5   3   4      139.82      139.82      2.60 o
  -4   3   4      148.81      156.45      1.44 o
  -3   3   4      106.49       98.02      0.92 o
  -2   3   4        0.02        2.18      0.39 o
  -1   3   4       77.32       82.04      0.62 o
   0   3   4       66.43       59.44      0.46 o
   1   3   4       31.55       36.59      0.47 o
   2   3   4        1.79        3.56      0.33 o
   3   3   4       62.95       57.51      0.58 o
   4   3   4        3.02        2.65      0.28 o
   5   3   4        2.98        2.91      0.44 o
   6   3   4       36.46       35.22      1.46 o
   7   3   4        3.77        2.54      0.54 o
   8   3   4        5.91        7.29      0.55 o
  -8   4   4        6.25        6.02      0.82 o
  -7   4   4        3.30        3.89      0.45 o
  -6   4   4       63.51       58.77      1.20 o
  -5   4   4        4.09        6.63      0.85 o
  -4   4   4      133.00      127.02      1.13 o
  -3   4   4        2.56        4.70      0.22 o
  -2   4   4      191.79      204.84      1.49 o
  -1   4   4       76.28       77.88      0.63 o
   0   4   4      174.82      181.99      1.30 o
   1   4   4       23.74       23.74      0.28 o
   2   4   4      179.41      189.24      1.86 o
   3   4   4      489.21      468.01      4.74 o
   4   4   4      191.64      178.89      3.47 o
   5   4   4       43.50       44.75      0.99 o
   6   4   4       23.82       21.37      1.17 o
   7   4   4      146.28      144.35      2.90 o
   8   4   4       57.05       66.34      3.17 o
  -8   5   4        9.91       10.01      0.28 o
  -7   5   4        7.31        9.17      0.32 o
  -6   5   4        0.35        0.32      0.27 o
  -5   5   4      316.80      308.59      3.63 o
  -4   5   4       33.94       32.62      0.48 o
  -3   5   4       11.06       14.35      0.27 o
  -2   5   4      240.77      254.10      1.82 o
  -1   5   4      302.04      322.49      2.19 o
   0   5   4      112.75      123.05      0.88 o
   1   5   4      200.83      187.08      1.37 o
   2   5   4       45.95       34.98      0.46 o
   3   5   4      318.50      272.82      3.08 o
   4   5   4      636.31      614.56      9.58 o
   5   5   4        0.00        0.06      0.24 o
   6   5   4        0.49        2.06      0.60 o
   7   5   4       36.62       39.45      6.21 o
   8   5   4       41.88       37.00      1.45 o
  -8   6   4        0.06        0.11      0.18 o
  -7   6   4        8.37        9.19      0.79 o
  -6   6   4       62.00       59.33      0.71 o
  -5   6   4      361.94      351.16      3.38 o
  -4   6   4       68.77       69.24      0.75 o
  -3   6   4        3.81        3.87      0.29 o
  -2   6   4        6.36       10.16      0.24 o
  -1   6   4      678.23      692.15      5.43 o
   0   6   4      110.27      113.25      0.80 o
   1   6   4       67.99       60.74      0.52 o
   2   6   4        0.04        0.20      0.14 o
   3   6   4      589.73      574.71      6.43 o
   4   6   4       20.51       18.04      0.71 o
   5   6   4      109.07      108.96      1.89 o
   6   6   4        0.66        0.65      0.27 o
   7   6   4       47.51       46.38      0.77 o
   8   6   4       58.35       63.09      1.53 o
  -8   7   4        0.33        0.20      0.20 o
  -7   7   4       90.90       87.81      0.95 o
  -6   7   4        9.40        7.09      0.30 o
  -5   7   4       17.27       16.36      0.48 o
  -4   7   4       53.05       51.61      0.59 o
  -3   7   4      122.01      112.23      1.11 o
  -2   7   4       83.64       87.88      0.78 o
  -1   7   4       20.80       20.45      0.26 o
   0   7   4       43.65       41.29      0.40 o
   1   7   4        5.41        5.00      0.24 o
   2   7   4        0.49        0.87      0.21 o
   3   7   4       19.36       14.11      0.36 o
   4   7   4       70.12       72.81      1.09 o
   5   7   4        0.39        0.33      0.27 o
   6   7   4        7.70        6.48      0.45 o
   7   7   4        8.12        6.40      0.35 o
   8   7   4        3.64        4.51      0.70 o
  -8   8   4       51.66       54.35      1.27 o
  -7   8   4       15.50       14.52      0.34 o
  -6   8   4       40.72       38.99      0.57 o
  -5   8   4      128.35      126.23      1.36 o
  -4   8   4       92.25       90.91      0.93 o
  -3   8   4      131.17      123.49      1.48 o
  -2   8   4        2.48        3.86      0.20 o
  -1   8   4      180.95      178.90      1.48 o
   0   8   4        1.59        2.72      0.16 o
   1   8   4       85.26       73.96      0.67 o
   2   8   4        6.96        8.09      0.33 o
   3   8   4        5.08        3.37      0.23 o
   4   8   4      148.77      143.24      2.14 o
   5   8   4       62.01       53.64      0.85 o
   6   8   4       41.63       43.85      1.06 o
   7   8   4        0.97        0.47      0.19 o
   8   8   4       90.26       90.58      3.52 o
  -8   9   4        6.04        5.40      0.22 o
  -7   9   4        3.99        3.58      0.26 o
  -6   9   4       11.38       11.46      0.36 o
  -5   9   4        7.71        8.15      0.33 o
  -4   9   4       99.21      110.80      1.07 o
  -3   9   4      105.16      107.28      0.99 o
  -2   9   4       60.85       57.30      0.61 o
  -1   9   4       98.37      106.98      0.98 o
   0   9   4        6.96        6.32      0.31 o
   1   9   4       63.29       57.15      0.84 o
   2   9   4       51.63       49.84      0.64 o
   3   9   4       21.33       23.61      0.66 o
   4   9   4       36.50       35.33      0.85 o
   5   9   4        8.18        6.91      0.46 o
   6   9   4       10.73       10.69      0.44 o
   7   9   4        0.60        1.08      0.26 o
   8   9   4       57.68       49.45      3.35 o
  -8  10   4       17.85       18.53      0.40 o
  -7  10   4       29.40       31.72      0.58 o
  -6  10   4       11.43       11.49      0.37 o
  -5  10   4      132.78      125.40      1.34 o
  -4  10   4      164.56      171.86      1.69 o
  -3  10   4      177.30      183.63      1.80 o
  -2  10   4       86.23       84.78      0.84 o
  -1  10   4       63.95       66.11      0.93 o
   0  10   4       18.89       18.43      0.38 o
   1  10   4        6.90        9.15      0.33 o
   2  10   4      173.30      166.91      1.88 o
   3  10   4       88.75       84.20      1.04 o
   4  10   4       15.02       17.86      0.45 o
   5  10   4        4.83        3.97      0.36 o
   6  10   4       84.20       75.70      1.27 o
   7  10   4        1.61        1.97      0.26 o
   8  10   4        0.55        0.54      0.46 o
  -8  11   4       26.65       27.48      0.47 o
  -7  11   4      126.35      111.41      1.30 o
  -6  11   4        4.66        3.64      0.30 o
  -5  11   4        4.70        4.37      0.31 o
  -4  11   4       60.70       67.22      0.77 o
  -3  11   4       15.27       14.79      0.30 o
  -2  11   4        1.69        1.01      0.20 o
  -1  11   4        3.41        4.97      0.21 o
   0  11   4        7.24        6.66      0.69 o
   1  11   4      160.96      158.56      2.34 o
   2  11   4      113.23      114.99      1.33 o
   3  11   4       51.58       56.31      0.76 o
   4  11   4       56.36       54.94      1.15 o
   5  11   4        4.69        6.41      0.32 o
   6  11   4        3.98        2.53      0.31 o
   7  11   4        0.04        0.28      0.29 o
   8  11   4       55.40       56.91      1.88 o
  -8  12   4        0.38        0.15      0.21 o
  -7  12   4        1.14        1.34      0.23 o
  -6  12   4       60.31       60.77      0.81 o
  -5  12   4        0.96        2.30      0.34 o
  -4  12   4        4.33        5.83      0.33 o
  -3  12   4      110.24      105.29      1.15 o
  -2  12   4      433.42      425.25      3.99 o
  -1  12   4      475.38      462.15      5.44 o
   0  12   4       40.93       42.51      0.63 o
   1  12   4      650.85      634.22      7.88 o
   2  12   4       15.63       15.99      0.53 o
   3  12   4       55.14       54.04      0.90 o
   4  12   4       14.49       12.68      0.43 o
   5  12   4       57.06       54.47      0.74 o
   6  12   4        0.06        0.38      0.33 o
   7  12   4        8.49        8.38      0.35 o
   8  12   4       59.32       69.84      3.25 o
  -8  13   4        2.92        1.76      0.22 o
  -7  13   4        0.54        0.24      0.20 o
  -6  13   4       62.93       61.19      0.83 o
  -5  13   4       16.28       14.00      0.37 o
  -4  13   4        5.51        3.93      0.26 o
  -3  13   4       28.42       27.64      0.42 o
  -2  13   4      209.88      197.86      1.83 o
  -1  13   4      242.22      239.72      2.60 o
   0  13   4        0.31        0.82      0.25 o
   1  13   4       69.12       68.01      0.95 o
   2  13   4      119.22      111.37      1.33 o
   3  13   4       14.58       14.47      0.43 o
   4  13   4       21.53       22.21      0.78 o
   5  13   4        0.54        1.69      0.23 o
   6  13   4       10.12        7.47      0.42 o
   7  13   4        2.63        3.62      0.28 o
  -8  14   4        1.01        0.37      0.22 o
  -7  14   4       16.97       14.51      0.33 o
  -6  14   4        0.02        0.10      0.22 o
  -5  14   4       15.12       16.18      0.39 o
  -4  14   4       36.85       31.22      0.52 o
  -3  14   4        0.26        0.13      0.21 o
  -2  14   4       87.26       78.49      0.78 o
  -1  14   4       29.84       26.77      0.43 o
   0  14   4        9.97       12.53      0.38 o
   1  14   4      184.63      169.58      2.06 o
   2  14   4        3.76        4.18      0.34 o
   3  14   4       14.17       16.65      0.90 o
   4  14   4        5.70        6.72      0.34 o
   5  14   4       22.04       20.10      0.44 o
   6  14   4       24.62       22.28      0.60 o
   7  14   4        0.01        0.05      0.24 o
  -7  15   4       26.46       26.77      0.45 o
  -6  15   4        7.40        7.60      0.35 o
  -5  15   4        0.89        0.76      0.25 o
  -4  15   4        8.93       12.57      0.35 o
  -3  15   4       15.94       12.87      0.33 o
  -2  15   4        0.19        0.10      0.21 o
  -1  15   4       55.86       54.63      0.62 o
   0  15   4       97.55       93.57      1.19 o
   1  15   4      508.24      494.99      6.08 o
   2  15   4        2.04        2.86      0.34 o
   3  15   4       51.05       52.79      0.85 o
   4  15   4        6.05        5.07      0.32 o
   5  15   4        5.16        4.29      0.39 o
   6  15   4       34.46       33.68      0.90 o
   7  15   4       13.59       13.38      0.47 o
  -7  16   4       31.89       33.32      0.50 o
  -6  16   4        6.00        5.83      0.30 o
  -5  16   4       35.77       33.84      0.55 o
  -4  16   4        8.98        7.82      0.34 o
  -3  16   4       40.52       38.46      0.57 o
  -2  16   4        9.57       10.94      0.32 o
  -1  16   4       30.66       34.14      0.45 o
   0  16   4      204.16      205.01      2.12 o
   1  16   4      325.52      313.48      3.89 o
   2  16   4      503.41      495.55      6.16 o
   3  16   4        1.78        1.71      0.30 o
   4  16   4        3.93        4.42      0.35 o
   5  16   4        0.42        0.82      0.25 o
   6  16   4       41.17       34.49      1.06 o
   7  16   4        0.00        0.04      0.19 o
  -7  17   4        2.64        2.71      0.26 o
  -6  17   4        0.02        0.14      0.21 o
  -5  17   4       14.86       12.84      0.39 o
  -4  17   4       53.39       44.78      0.64 o
  -3  17   4        9.36        9.24      0.34 o
  -2  17   4        2.29        1.49      0.23 o
  -1  17   4      108.55      112.08      1.10 o
   0  17   4      538.51      517.66      5.59 o
   1  17   4      827.71      854.45     11.54 o
   2  17   4      111.77      114.26      1.57 o
   3  17   4        0.11        0.22      0.33 o
   4  17   4       22.13       26.98      0.58 o
   5  17   4        8.70       12.93      0.45 o
   6  17   4        0.30        0.10      0.23 o
   7  17   4        0.25        0.34      0.24 o
  -7  18   4        1.41        1.99      0.22 o
  -6  18   4        0.21        0.06      0.19 o
  -5  18   4       55.39       48.04      0.68 o
  -4  18   4       18.25       15.67      0.40 o
  -3  18   4      207.29      182.23      1.94 o
  -2  18   4       53.93       54.08      0.65 o
  -1  18   4       32.97       34.73      0.51 o
   0  18   4      218.72      212.31      2.25 o
   1  18   4        0.28        0.44      0.37 o
   2  18   4      338.98      324.29      3.96 o
   3  18   4        1.18        1.56      0.34 o
   4  18   4        8.44        6.81      0.35 o
   5  18   4       60.33       61.25      1.38 o
   6  18   4        5.43        5.37      0.49 o
   7  18   4        0.30        0.51      0.30 o
  -7  19   4       11.07       12.11      0.31 o
  -6  19   4        4.66        4.80      0.27 o
  -5  19   4       16.00       15.85      0.36 o
  -4  19   4        2.21        2.84      0.27 o
  -3  19   4        1.78        3.04      0.30 o
  -2  19   4       16.23       15.40      0.38 o
  -1  19   4       51.60       55.48      0.72 o
   0  19   4       71.25       69.69      0.96 o
   1  19   4       56.96       61.93      1.02 o
   2  19   4       58.27       63.78      0.89 o
   3  19   4        7.93        5.75      0.43 o
   4  19   4       13.68       14.03      0.43 o
   5  19   4        0.02        0.11      0.25 o
   6  19   4        4.06        3.02      0.33 o
  -6  20   4        8.50        9.75      0.26 o
  -5  20   4        0.00        0.13      0.19 o
  -4  20   4        4.38        3.74      0.28 o
  -3  20   4       14.13       15.52      0.43 o
  -2  20   4        5.18        6.78      0.30 o
  -1  20   4        5.52        5.23      0.29 o
   0  20   4       75.03       71.44      0.89 o
   1  20   4       14.79       15.16      0.52 o
   2  20   4       47.65       44.02      0.70 o
   3  20   4        6.15        5.20      0.35 o
   4  20   4        1.76        1.87      0.30 o
   5  20   4       16.07       16.75      0.44 o
   6  20   4       17.60       19.58      0.57 o
  -6  21   4        2.40        3.87      0.23 o
  -5  21   4        0.49        0.45      0.20 o
  -4  21   4        5.01        4.48      0.26 o
  -3  21   4        2.26        3.71      0.32 o
  -2  21   4        0.40        0.28      0.24 o
  -1  21   4       20.07       24.72      0.45 o
   0  21   4        0.17        0.69      0.39 o
   1  21   4       27.56       27.26      0.61 o
   2  21   4      394.65      392.90      4.53 o
   3  21   4        8.01        9.38      0.38 o
   4  21   4        2.54        1.90      0.31 o
   5  21   4        0.24        0.27      0.25 o
   6  21   4        1.25        0.51      0.31 o
  -6  22   4        0.06        0.10      0.24 o
  -5  22   4        0.34        0.25      0.20 o
  -4  22   4        0.03        0.10      0.19 o
  -3  22   4      124.62      114.10      1.40 o
  -2  22   4       41.01       40.38      0.61 o
  -1  22   4        1.43        1.51      0.33 o
   0  22   4        6.38        6.73      0.37 o
   1  22   4        0.29        0.25      0.27 o
   2  22   4      416.66      407.76      5.10 o
   3  22   4       95.37      103.38      1.35 o
   4  22   4       18.12       19.06      0.51 o
   5  22   4        1.96        0.79      0.23 o
  -5  23   4        0.21        0.26      0.18 o
  -4  23   4        4.75        4.25      0.23 o
  -3  23   4       48.97       44.91      0.68 o
  -2  23   4       44.25       39.02      0.59 o
  -1  23   4       31.86       32.58      0.55 o
   0  23   4       11.43       11.64      0.41 o
   1  23   4        6.93        6.22      0.33 o
   2  23   4        0.61        0.46      0.28 o
   3  23   4       24.24       23.25      0.51 o
   4  23   4       18.07       15.62      0.52 o
   5  23   4        2.10        1.39      0.24 o
  -5  24   4       13.54       14.74      0.32 o
  -4  24   4        8.26        9.53      0.27 o
  -3  24   4       44.66       38.47      0.64 o
  -2  24   4        7.46        7.03      0.29 o
  -1  24   4       17.72       19.90      0.41 o
   0  24   4        4.22        3.88      0.30 o
   1  24   4       30.59       24.99      0.64 o
   2  24   4       45.44       41.66      0.71 o
   3  24   4       86.52       87.83      1.62 o
   4  24   4        9.28        8.42      0.34 o
   5  24   4       21.93       20.94      0.45 o
  -4  25   4        6.81        8.19      0.27 o
  -3  25   4        6.93        7.41      0.32 o
  -2  25   4        0.01       -0.01      0.21 o
  -1  25   4        7.23        7.32      0.34 o
   0  25   4        7.89        7.70      0.42 o
   1  25   4       98.02       86.68      1.24 o
   2  25   4        0.17        0.12      0.22 o
   3  25   4        5.80        8.11      0.36 o
   4  25   4       40.12       37.86      0.61 o
  -4  26   4        0.30        0.21      0.22 o
  -3  26   4        2.85        3.32      0.28 o
  -2  26   4        0.89        0.87      0.21 o
  -1  26   4        2.40        2.90      0.30 o
   0  26   4        0.16        0.07      0.23 o
   1  26   4        0.50        0.30      0.20 o
   2  26   4       25.14       21.95      0.46 o
   3  26   4       37.18       29.44      0.49 o
   4  26   4        0.88        1.72      0.28 o
  -3  27   4        4.57        3.20      0.26 o
  -2  27   4       10.56        8.47      0.28 o
  -1  27   4        0.59        0.62      0.21 o
   0  27   4        0.54        0.33      0.21 o
   1  27   4       27.34       25.47      0.47 o
   2  27   4      154.21      146.10      1.92 o
   3  27   4       26.48       30.91      0.71 o
  -3  28   4       19.12       18.49      0.49 o
  -2  28   4        0.76        0.58      0.25 o
  -1  28   4        1.76        2.24      0.24 o
   0  28   4        1.01        0.95      0.21 o
   1  28   4       59.99       60.04      0.91 o
   2  28   4        1.51        2.37      0.31 o
   3  28   4        0.34        0.11      0.42 o
  -2  29   4        4.93        5.82      0.31 o
  -1  29   4        1.56        2.35      0.26 o
   0  29   4        0.68        0.59      0.24 o
   1  29   4        0.36        0.38      0.27 o
   2  29   4        0.21       -0.02      0.32 o
  -8   1   5       31.45       36.47      3.76 o
  -7   1   5        1.06        2.45      0.33 o
  -6   1   5       96.90      105.44      2.15 o
  -5   1   5      230.10      231.38      3.71 o
  -4   1   5      182.92      177.44      2.00 o
  -3   1   5        2.08        3.55      0.27 o
  -2   1   5       36.45       35.40      0.58 o
  -1   1   5       10.97       10.23      0.52 o
   0   1   5       37.98       41.29      0.61 o
   1   1   5        0.65        0.56      0.26 o
   2   1   5       11.26       12.66      0.52 o
   3   1   5        1.94        2.09      0.30 o
   4   1   5        0.97        0.43      0.28 o
   5   1   5        3.04        3.69      0.35 o
   6   1   5       15.03        9.56      0.57 o
   7   1   5        1.24        0.76      0.55 o
  -8   2   5       13.97       16.85      0.55 o
  -7   2   5        4.94        5.96      0.25 o
  -6   2   5       78.38       85.50      3.12 o
  -5   2   5        5.35        5.32      0.38 o
  -4   2   5      942.77      981.51     11.23 o
  -3   2   5        3.75        5.07      0.31 o
  -2   2   5       21.62       21.66      0.50 o
  -1   2   5       46.60       41.95      0.63 o
   0   2   5       65.74       80.39      1.00 o
   1   2   5        0.74        2.02      0.27 o
   2   2   5        0.38        0.54      0.21 o
   3   2   5        1.20        0.77      0.21 o
   4   2   5       14.02       14.34      0.47 o
   5   2   5       24.48       21.76      0.79 o
   6   2   5      128.77      125.63      3.05 o
   7   2   5       10.68       10.00      0.65 o
  -8   3   5       11.54       11.18      0.46 o
  -7   3   5        6.79        8.32      0.27 o
  -6   3   5       39.14       39.80      1.21 o
  -5   3   5      110.54       93.47      1.69 o
  -4   3   5        2.45        4.52      0.74 o
  -3   3   5       30.80       27.64      0.53 o
  -2   3   5        1.84        2.88      0.23 o
  -1   3   5        1.86        2.44      0.28 o
   0   3   5        5.47        6.59      0.45 o
   1   3   5       11.90        9.31      0.36 o
   2   3   5        0.61        1.09      0.23 o
   3   3   5       86.25       77.73      1.35 o
   4   3   5       12.37       13.97      0.68 o
   5   3   5       13.05        9.52      0.60 o
   6   3   5       69.03       62.04      2.24 o
   7   3   5        3.81        3.40      0.36 o
  -8   4   5        0.12       -0.04      0.26 o
  -7   4   5        0.77        1.10      0.24 o
  -6   4   5        0.64        2.33      0.75 o
  -5   4   5        1.28        2.15      0.34 o
  -4   4   5      396.20      403.79      4.36 o
  -3   4   5       86.34       89.57      1.23 o
  -2   4   5        6.31        6.43      0.29 o
  -1   4   5       74.19       74.88      0.85 o
   0   4   5      104.01      105.94      1.20 o
   1   4   5      107.23      106.47      1.33 o
   2   4   5        2.37        3.08      0.25 o
   3   4   5       84.31       82.65      1.66 o
   4   4   5       57.42       50.44      1.08 o
   5   4   5        0.44        0.29      0.74 o
   6   4   5        0.12        0.11      0.39 o
   7   4   5       12.03       13.37      0.88 o
  -7   5   5        3.51        3.94      0.26 o
  -6   5   5       16.65       14.72      0.44 o
  -5   5   5      287.56      284.45      4.80 o
  -4   5   5      194.69      218.80      3.04 o
  -3   5   5        6.28        7.53      0.44 o
  -2   5   5        4.01        3.37      0.30 o
  -1   5   5        8.20        7.44      0.26 o
   0   5   5      169.85      170.86      1.79 o
   1   5   5       64.16       63.49      0.87 o
   2   5   5      133.54      143.87      1.85 o
   3   5   5        0.28        0.43      0.24 o
   4   5   5       54.65       48.97      1.25 o
   5   5   5        8.06        9.30      0.72 o
   6   5   5       11.54       12.94      0.72 o
   7   5   5        4.31        4.73      0.68 o
  -7   6   5        7.04        7.47      0.28 o
  -6   6   5       11.62       11.57      0.39 o
  -5   6   5       63.33       62.99      0.89 o
  -4   6   5      135.54      133.55      1.68 o
  -3   6   5      239.68      249.37      4.23 o
  -2   6   5      265.63      258.15      2.51 o
  -1   6   5       77.06       74.12      0.79 o
   0   6   5       38.81       36.91      0.57 o
   1   6   5      238.50      207.83      2.19 o
   2   6   5      207.96      187.04      2.46 o
   3   6   5       52.97       57.50      0.98 o
   4   6   5      272.17      266.51      6.63 o
   5   6   5       51.84       56.24      1.64 o
   6   6   5       25.05       24.57      1.80 o
   7   6   5        9.11       12.46      1.39 o
  -7   7   5        0.06        0.09      0.21 o
  -6   7   5        0.00        0.26      0.22 o
  -5   7   5        4.59        4.98      0.31 o
  -4   7   5       22.68       20.43      0.49 o
  -3   7   5      530.69      534.45      7.46 o
  -2   7   5      255.40      252.95      2.54 o
  -1   7   5       16.44       17.90      0.39 o
   0   7   5      614.86      623.07      6.91 o
   1   7   5       51.63       58.00      0.77 o
   2   7   5      266.43      237.37      2.82 o
   3   7   5      147.42      143.07      2.35 o
   4   7   5      236.59      223.62      4.38 o
   5   7   5       48.16       49.73      2.69 o
   6   7   5        3.74        4.24      0.67 o
   7   7   5        1.63        1.61      0.36 o
  -7   8   5        5.84        5.94      0.26 o
  -6   8   5        2.72        2.35      0.25 o
  -5   8   5       66.22       62.12      0.96 o
  -4   8   5        5.68        6.08      0.28 o
  -3   8   5      108.26      109.81      1.43 o
  -2   8   5       11.27        9.71      0.34 o
  -1   8   5      233.78      237.05      3.26 o
   0   8   5        0.40        0.85      0.24 o
   1   8   5      110.90      102.64      1.51 o
   2   8   5      158.74      167.25      2.13 o
   3   8   5        6.18        8.42      0.38 o
   4   8   5       45.27       47.38      0.99 o
   5   8   5        3.05        2.74      0.71 o
   6   8   5       28.96       35.39      4.92 o
   7   8   5        6.98        5.65      0.40 o
  -7   9   5        3.38        3.73      0.25 o
  -6   9   5       25.89       24.50      0.50 o
  -5   9   5       20.87       21.74      0.41 o
  -4   9   5        0.25        0.49      0.20 o
  -3   9   5       15.32       19.63      0.40 o
  -2   9   5       53.27       56.01      0.71 o
  -1   9   5      152.10      154.77      1.93 o
   0   9   5       15.34       18.40      0.39 o
   1   9   5       97.01       99.34      1.14 o
   2   9   5       22.57       20.18      0.57 o
   3   9   5       28.04       26.71      0.63 o
   4   9   5       31.21       30.49      0.63 o
   5   9   5       72.38       74.56      2.86 o
   6   9   5        9.86       10.74      0.67 o
   7   9   5        0.03        0.33      0.29 o
  -7  10   5       14.00       11.15      0.31 o
  -6  10   5       19.05       17.21      0.36 o
  -5  10   5        8.42        9.58      0.27 o
  -4  10   5        4.30        4.32      0.28 o
  -3  10   5      109.13       97.50      1.18 o
  -2  10   5      157.84      156.45      1.61 o
  -1  10   5      342.84      337.93      3.55 o
   0  10   5      245.57      242.89      2.53 o
   1  10   5        0.57        0.61      0.27 o
   2  10   5      363.76      360.82      4.97 o
   3  10   5        8.23       12.90      0.47 o
   4  10   5       99.54       99.89      1.61 o
   5  10   5       23.40       22.19      0.68 o
   6  10   5        2.16        3.57      0.52 o
   7  10   5       15.56       20.35      0.79 o
  -7  11   5        1.21        1.99      0.21 o
  -6  11   5       28.75       26.41      0.48 o
  -5  11   5       36.52       33.25      0.59 o
  -4  11   5        6.21        5.41      0.33 o
  -3  11   5       77.03       73.71      0.95 o
  -2  11   5      203.50      216.61      2.30 o
  -1  11   5      214.90      219.33      2.54 o
   0  11   5      510.51      499.12      5.48 o
   1  11   5       44.06       42.51      0.72 o
   2  11   5     1356.51     1403.77     22.22 o
   3  11   5      132.57      133.30      1.73 o
   4  11   5      197.62      195.75      6.17 o
   5  11   5       23.14       25.91      0.60 o
   6  11   5        3.87        5.97      0.49 o
   7  11   5       12.43       14.87      1.00 o
  -7  12   5        9.29        8.17      0.26 o
  -6  12   5       11.28       10.93      0.33 o
  -5  12   5       25.31       24.82      0.47 o
  -4  12   5       14.17       13.66      0.36 o
  -3  12   5        3.58        4.04      0.25 o
  -2  12   5       11.61        9.20      0.32 o
  -1  12   5      129.63      132.00      1.45 o
   0  12   5        0.16        0.49      0.27 o
   1  12   5      119.67      119.98      1.55 o
   2  12   5      343.96      347.89      4.65 o
   3  12   5        0.49        1.09      0.45 o
   4  12   5        3.78        3.68      0.39 o
   5  12   5       11.23       11.13      0.43 o
   6  12   5        5.76        8.34      0.50 o
   7  12   5       10.75        6.82      0.75 o
  -7  13   5       25.59       29.40      0.48 o
  -6  13   5       14.71       13.84      0.34 o
  -5  13   5        0.80        0.68      0.24 o
  -4  13   5        0.51        1.02      0.24 o
  -3  13   5       34.35       25.65      0.43 o
  -2  13   5      119.43      120.78      1.22 o
  -1  13   5       90.44       94.69      1.12 o
   0  13   5        0.11        1.40      0.49 o
   1  13   5       24.30       22.32      0.58 o
   2  13   5       21.70       24.91      0.68 o
   3  13   5      172.38      171.49      2.78 o
   4  13   5        0.01        2.15      1.16 o
   5  13   5       42.48       41.25      0.88 o
   6  13   5        3.32        3.11      0.33 o
  -6  14   5        9.74       13.81      0.33 o
  -5  14   5        0.17        0.10      0.22 o
  -4  14   5       12.56       11.96      0.35 o
  -3  14   5        8.22       10.21      0.34 o
  -2  14   5      124.19      111.69      1.22 o
  -1  14   5      123.00      116.26      1.27 o
   0  14   5        1.36        2.21      0.36 o
   1  14   5       10.43       10.70      0.62 o
   2  14   5       10.18        8.57      0.43 o
   3  14   5        0.01        0.10      0.30 o
   4  14   5        0.37        0.43      0.28 o
   5  14   5        7.63       11.22      0.55 o
   6  14   5        2.23        2.14      0.31 o
  -6  15   5        5.09        4.45      0.25 o
  -5  15   5        1.06        0.72      0.23 o
  -4  15   5        3.11        3.27      0.26 o
  -3  15   5        9.91       10.25      0.35 o
  -2  15   5        3.51        3.35      0.28 o
  -1  15   5        5.95        7.72      0.41 o
   0  15   5      262.71      273.94      3.04 o
   1  15   5      266.42      270.59      3.27 o
   2  15   5       33.51       30.89      0.68 o
   3  15   5       12.43       11.14      0.49 o
   4  15   5        4.22        4.91      0.40 o
   5  15   5       65.87       62.77      1.13 o
   6  15   5       25.71       31.54      0.72 o
  -6  16   5       17.47       22.14      0.47 o
  -5  16   5        9.24        8.88      0.30 o
  -4  16   5       32.01       32.50      0.53 o
  -3  16   5        3.96        2.71      0.30 o
  -2  16   5        2.57        2.54      0.26 o
  -1  16   5       16.00       16.72      0.38 o
   0  16   5       38.64       43.22      0.72 o
   1  16   5        7.18        7.32      0.56 o
   2  16   5       27.96       28.68      0.61 o
   3  16   5        2.24        2.91      0.40 o
   4  16   5       22.52       22.13      0.63 o
   5  16   5       18.09       12.60      0.62 o
   6  16   5        2.90        2.84      0.40 o
  -6  17   5        5.66        5.67      0.28 o
  -5  17   5        3.42        3.47      0.27 o
  -4  17   5        8.28        7.83      0.32 o
  -3  17   5        0.85        0.55      0.23 o
  -2  17   5       44.16       37.82      0.60 o
  -1  17   5        4.93        6.42      0.32 o
   0  17   5      145.09      154.70      1.99 o
   1  17   5      136.54      137.59      1.67 o
   2  17   5        2.01        2.80      0.36 o
   3  17   5        6.59        7.33      0.44 o
   4  17   5        0.32        0.12      0.30 o
   5  17   5       31.42       31.67      0.71 o
   6  17   5       10.28       10.51      0.75 o
  -6  18   5       15.83       16.84      0.41 o
  -5  18   5        1.62        1.16      0.23 o
  -4  18   5       33.20       34.90      0.54 o
  -3  18   5        8.78        7.32      0.32 o
  -2  18   5       27.32       22.41      0.45 o
  -1  18   5        8.36        8.57      0.34 o
   0  18   5       23.29       28.86      0.60 o
   1  18   5        0.00        0.26      0.27 o
   2  18   5        1.01        1.83      0.33 o
   3  18   5        2.11        2.11      0.34 o
   4  18   5        0.54        0.14      0.28 o
   5  18   5       12.40       10.54      0.45 o
  -5  19   5        2.22        2.53      0.24 o
  -4  19   5       30.66       33.25      0.58 o
  -3  19   5       24.21       23.42      0.48 o
  -2  19   5        0.22        1.19      0.33 o
  -1  19   5       21.83       19.33      0.45 o
   0  19   5        0.04        0.54      0.27 o
   1  19   5       42.94       44.44      0.72 o
   2  19   5        3.46        2.84      0.34 o
   3  19   5        0.45        0.75      0.32 o
   4  19   5       23.77       22.51      0.53 o
   5  19   5        4.45        5.41      0.32 o
  -5  20   5        4.97        5.70      0.25 o
  -4  20   5        5.38        4.73      0.28 o
  -3  20   5        2.27        3.00      0.24 o
  -2  20   5       98.35       93.54      1.13 o
  -1  20   5        1.63        2.18      0.28 o
   0  20   5        8.18        8.95      0.38 o
   1  20   5        3.85        2.67      0.29 o
   2  20   5        8.54        6.46      0.35 o
   3  20   5       21.10       20.35      0.55 o
   4  20   5        8.47       10.34      0.40 o
   5  20   5        0.04       -0.03      0.52 o
  -5  21   5        0.99        0.80      0.23 o
  -4  21   5        6.47        5.92      0.25 o
  -3  21   5        3.63        2.98      0.22 o
  -2  21   5        0.74        0.16      0.19 o
  -1  21   5        0.00        0.15      0.23 o
   0  21   5        9.79       12.08      0.44 o
   1  21   5        1.62        1.80      0.29 o
   2  21   5       23.50       22.41      0.50 o
   3  21   5        3.46        3.57      0.38 o
   4  21   5       19.60       22.76      0.63 o
  -4  22   5        2.70        2.05      0.22 o
  -3  22   5        0.33        0.47      0.19 o
  -2  22   5       17.62       22.01      0.41 o
  -1  22   5       45.94       49.60      0.84 o
   0  22   5       15.67       17.14      0.53 o
   1  22   5       19.87       21.80      0.48 o
   2  22   5        0.00        0.14      0.25 o
   3  22   5        1.65        0.31      0.30 o
   4  22   5        0.48        0.72      0.32 o
  -4  23   5        7.92        8.56      0.31 o
  -3  23   5        0.80        0.13      0.18 o
  -2  23   5       16.88       20.32      0.36 o
  -1  23   5        0.10        0.18      0.30 o
   0  23   5        4.97        5.36      0.39 o
   1  23   5       16.95       16.31      0.40 o
   2  23   5       53.68       55.31      0.84 o
   3  23   5       11.37        9.62      0.44 o
  -3  24   5        1.56        2.36      0.30 o
  -2  24   5        0.21        0.11      0.26 o
  -1  24   5        1.32        1.60      0.27 o
   0  24   5        8.50       11.66      0.39 o
   1  24   5        0.10        0.45      0.33 o
   2  24   5       34.17       31.27      0.62 o
   3  24   5       11.45        9.52      0.41 o
  -2  25   5       13.78       13.66      0.54 o
  -1  25   5        0.58        0.32      0.22 o
   0  25   5        0.88        0.42      0.24 o
   1  25   5        0.77        0.70      0.23 o
   2  25   5        0.96        0.38      0.38 o
  -1  26   5       11.21       14.76      0.50 o
   0  26   5        3.25        3.40      0.48 o
   1  26   5        0.13        0.28      0.31 o
  -6   0   6       29.55       28.05      0.69 o
  -5   0   6      306.22      332.27      6.48 o
  -4   0   6      501.77      512.81      8.61 o
  -3   0   6      151.08      148.65      2.43 o
  -2   0   6        7.19        6.70      0.47 o
  -1   0   6      195.86      195.82      4.00 o
   0   0   6      694.70      696.41     14.05 o
   1   0   6       87.15       74.53      1.55 o
   2   0   6      839.83      854.14     28.77 o
   3   0   6       10.30       15.66      0.83 o
   4   0   6        7.75        8.72      0.63 o
  -6   1   6        0.01        0.84      0.67 o
  -5   1   6        2.58        2.82      0.57 o
  -4   1   6       25.96       25.25      0.68 o
  -3   1   6       12.03       11.51      0.74 o
  -2   1   6        3.32        3.88      0.36 o
  -1   1   6        0.48        3.00      1.12 o
   0   1   6        8.47        6.21      0.63 o
   1   1   6        7.64        9.68      0.54 o
   2   1   6        1.60        3.86      0.70 o
   3   1   6       82.11       85.03      3.34 o
   4   1   6        0.01        0.29      0.26 o
   5   1   6        0.80        0.45      0.38 o
  -6   2   6        3.92        4.83      0.28 o
  -5   2   6       48.09       51.57      0.85 o
  -4   2   6      166.28      166.68      1.98 o
  -3   2   6        1.59        2.01      0.34 o
  -2   2   6       16.49       17.48      0.45 o
  -1   2   6        8.11        9.11      0.42 o
   0   2   6        9.01        7.44      0.49 o
   1   2   6        8.29        6.97      0.40 o
   2   2   6      241.12      237.89      4.41 o
   3   2   6        2.51        2.45      0.41 o
   4   2   6        6.48        8.28      0.51 o
   5   2   6        4.62        4.51      0.89 o
  -6   3   6       10.50       11.12      0.48 o
  -5   3   6        5.60        7.02      0.55 o
  -4   3   6       43.27       43.11      1.44 o
  -3   3   6        7.77        7.19      0.39 o
  -2   3   6       86.31       81.19      1.19 o
  -1   3   6        0.99        0.64      0.28 o
   0   3   6       16.65       16.46      0.50 o
   1   3   6        3.77        4.83      0.39 o
   2   3   6       88.68       94.80      1.63 o
   3   3   6       13.04       11.78      0.54 o
   4   3   6        9.24        7.03      0.76 o
   5   3   6        3.15        3.79      0.55 o
  -6   4   6       32.02       32.54      0.65 o
  -5   4   6       11.26       11.14      0.35 o
  -4   4   6       58.43       54.91      0.85 o
  -3   4   6       91.95       92.33      1.18 o
  -2   4   6      155.18      153.64      2.65 o
  -1   4   6       42.82       41.10      0.73 o
   0   4   6       24.64       21.81      0.55 o
   1   4   6        3.00        2.88      0.34 o
   2   4   6      310.66      297.39      4.30 o
   3   4   6        4.90        6.87      0.44 o
   4   4   6        2.66        2.17      0.98 o
   5   4   6        0.38        0.09      0.45 o
  -6   5   6       62.53       62.91      1.31 o
  -5   5   6       38.43       36.28      0.57 o
  -4   5   6        2.60        3.29      0.33 o
  -3   5   6      152.82      148.46      1.73 o
  -2   5   6        1.10        1.19      0.35 o
  -1   5   6        0.00        0.12      0.28 o
   0   5   6        5.05        5.50      0.41 o
   1   5   6        0.07        0.23      0.26 o
   2   5   6       88.12       75.51      1.57 o
   3   5   6      145.70      145.79      4.21 o
   4   5   6       11.07       12.84      0.47 o
   5   5   6        3.20        4.19      0.64 o
  -6   6   6        8.89       12.78      0.44 o
  -5   6   6        4.83        5.59      0.38 o
  -4   6   6       35.73       40.21      0.69 o
  -3   6   6       69.83       76.72      1.04 o
  -2   6   6      195.76      195.34      2.18 o
  -1   6   6        2.44        2.16      0.31 o
   0   6   6        3.61        3.98      0.38 o
   1   6   6        1.79        2.56      0.31 o
   2   6   6       20.87       21.91      0.72 o
   3   6   6       81.90       74.50      1.47 o
   4   6   6        0.06        0.13      0.36 o
   5   6   6        0.80        2.13      0.62 o
  -6   7   6       13.33       12.42      0.38 o
  -5   7   6       14.04       12.54      0.35 o
  -4   7   6      105.49      101.75      2.22 o
  -3   7   6        0.69        1.43      0.26 o
  -2   7   6        0.05        0.12      0.27 o
  -1   7   6        7.57        5.94      0.41 o
   0   7   6       38.06       44.58      0.85 o
   1   7   6       15.49       16.41      0.44 o
   2   7   6       87.76       80.62      1.13 o
   3   7   6        2.73        3.25      0.31 o
   4   7   6       11.55       13.47      0.68 o
   5   7   6        0.71        0.56      0.45 o
  -6   8   6       10.80       10.64      0.37 o
  -5   8   6       10.21        9.79      0.33 o
  -4   8   6        1.61        1.20      0.28 o
  -3   8   6        1.04        2.54      0.28 o
  -2   8   6        1.79        1.12      0.30 o
  -1   8   6        8.90        8.51      0.43 o
   0   8   6       48.86       52.51      1.31 o
   1   8   6       13.59       15.23      0.50 o
   2   8   6       47.50       47.91      1.03 o
   3   8   6        8.66        8.80      0.40 o
   4   8   6        1.05        0.93      0.34 o
   5   8   6        4.02        4.48      0.46 o
  -6   9   6       34.98       42.82      0.73 o
  -5   9   6        4.51        4.34      0.27 o
  -4   9   6      180.32      187.16      2.09 o
  -3   9   6       20.51       21.67      0.43 o
  -2   9   6      131.70      125.77      1.38 o
  -1   9   6       12.00       12.11      0.35 o
   0   9   6       15.66       16.23      0.38 o
   1   9   6        0.31        0.60      0.36 o
   2   9   6       39.46       44.10      0.86 o
   3   9   6        0.58        1.69      0.39 o
   4   9   6       44.18       37.92      1.59 o
   5   9   6       20.77       20.41      1.73 o
  -6  10   6        0.03        0.11      0.22 o
  -5  10   6        2.96        1.86      0.26 o
  -4  10   6       61.31       58.59      0.83 o
  -3  10   6       10.41       10.84      0.32 o
  -2  10   6        6.93        5.43      0.30 o
  -1  10   6        0.92        2.19      0.23 o
   0  10   6       89.19       93.93      1.31 o
   1  10   6        2.23        1.79      0.28 o
   2  10   6       15.60       17.93      0.57 o
   3  10   6       48.36       46.32      1.52 o
   4  10   6       19.92       18.47      1.25 o
   5  10   6        1.16        1.42      0.71 o
  -5  11   6        0.75        0.39      0.23 o
  -4  11   6        4.15        3.23      0.36 o
  -3  11   6       10.89       11.38      0.34 o
  -2  11   6        0.35        0.30      0.21 o
  -1  11   6       13.77       13.41      0.36 o
   0  11   6        6.28        5.45      0.26 o
   1  11   6        0.00        0.45      0.27 o
   2  11   6       43.67       43.39      0.84 o
   3  11   6       10.76       12.13      0.54 o
   4  11   6       10.35        7.10      0.42 o
   5  11   6       17.08       15.81      0.77 o
  -5  12   6        0.54        0.41      0.23 o
  -4  12   6       75.51       83.59      1.17 o
  -3  12   6       24.06       27.56      0.45 o
  -2  12   6       47.58       46.79      0.75 o
  -1  12   6        6.41        7.85      0.32 o
   0  12   6       45.72       41.41      0.55 o
   1  12   6       16.57       14.03      0.47 o
   2  12   6        3.22        3.01      0.31 o
   3  12   6        6.88        5.79      0.41 o
   4  12   6        3.81        2.58      0.29 o
   5  12   6        6.54        5.91      0.58 o
  -5  13   6       15.58       16.64      0.46 o
  -4  13   6      123.27      130.49      1.44 o
  -3  13   6        0.00        0.11      0.19 o
  -2  13   6        1.42        1.60      0.23 o
  -1  13   6       26.11       27.94      0.52 o
   0  13   6       19.41       16.89      0.35 o
   1  13   6        1.02        0.89      0.30 o
   2  13   6        8.22        6.69      0.38 o
   3  13   6       37.03       36.83      0.66 o
   4  13   6        0.00        0.04      0.27 o
   5  13   6        2.16        1.99      0.98 o
  -5  14   6       23.63       23.29      0.55 o
  -4  14   6        0.62        0.53      0.21 o
  -3  14   6       13.94       16.24      0.38 o
  -2  14   6        2.84        1.35      0.23 o
  -1  14   6        0.53        0.51      0.22 o
   0  14   6        1.25        1.33      0.26 o
   1  14   6       10.74       10.68      0.40 o
   2  14   6       31.62       32.03      0.68 o
   3  14   6       17.45       17.68      0.48 o
   4  14   6        1.53        2.05      0.21 o
   5  14   6        3.63        2.81      0.99 o
  -5  15   6        0.00        0.06      0.24 o
  -4  15   6        1.37        2.20      0.21 o
  -3  15   6       12.71       16.20      0.42 o
  -2  15   6        1.62        2.86      0.22 o
  -1  15   6        0.62        0.89      0.24 o
   0  15   6      126.47      132.18      1.57 o
   1  15   6        0.88        1.91      0.31 o
   2  15   6        0.06        0.15      0.26 o
   3  15   6        0.69        0.27      0.23 o
   4  15   6        0.66        2.16      0.28 o
  -4  16   6        3.11        3.64      0.26 o
  -3  16   6       55.15       57.09      0.88 o
  -2  16   6        3.49        2.72      0.24 o
  -1  16   6        0.20        0.07      0.21 o
   0  16   6       11.10       14.65      0.45 o
   1  16   6        0.02       -0.02      0.28 o
   2  16   6        4.72        5.96      0.38 o
   3  16   6        4.30        5.90      0.33 o
   4  16   6       15.92       15.30      0.54 o
  -4  17   6        4.48        6.13      0.36 o
  -3  17   6        5.46        5.83      0.30 o
  -2  17   6        1.88        4.19      0.25 o
  -1  17   6        0.09        0.08      0.21 o
   0  17   6       41.11       40.25      0.67 o
   1  17   6      139.17      147.72      1.94 o
   2  17   6       26.93       28.03      0.63 o
   3  17   6        0.20        0.25      0.25 o
   4  17   6        1.82        1.67      0.45 o
  -4  18   6       16.06       18.75      0.46 o
  -3  18   6        9.21        9.32      0.31 o
  -2  18   6        2.80        2.76      0.23 o
  -1  18   6        7.09        7.07      0.25 o
   0  18   6       61.63       62.97      0.84 o
   1  18   6       23.35       24.62      0.68 o
   2  18   6       21.62       21.73      0.52 o
   3  18   6        3.06        3.38      0.31 o
  -3  19   6        2.19        1.54      0.27 o
  -2  19   6       14.32       15.90      0.44 o
  -1  19   6        0.56        0.15      0.24 o
   0  19   6       12.06       16.89      0.42 o
   1  19   6       80.68       84.05      1.12 o
   2  19   6        7.74        8.15      0.47 o
   3  19   6        0.01       -0.03      0.24 o
  -2  20   6        0.62        0.52      0.22 o
  -1  20   6        3.67        5.84      0.36 o
   0  20   6        1.92        2.54      0.25 o
   1  20   6       14.96       13.88      0.43 o
   2  20   6        4.54        6.29      0.33 o
  -2  21   6        2.06        1.51      0.27 o
  -1  21   6       29.52       29.39      0.57 o
   0  21   6        4.29        4.92      0.32 o
   1  21   6        1.64        0.94      0.37 o
   0  22   6       41.03       52.22      0.84 o
  -4   1   7        7.07        5.69      0.33 o
  -3   1   7       13.25       11.47      0.32 o
  -2   1   7       11.73        9.22      0.31 o
  -1   1   7        0.74        0.96      0.35 o
   0   1   7        5.75        5.57      0.39 o
   1   1   7       91.10       83.04      1.18 o
   2   1   7       24.06       21.39      0.65 o
   3   1   7       18.39       20.66      0.54 o
  -4   2   7        1.07        0.59      0.27 o
  -3   2   7        8.16        7.05      0.29 o
  -2   2   7       37.25       37.47      1.00 o
  -1   2   7       33.80       35.32      1.05 o
   0   2   7        0.76        0.55      0.32 o
   1   2   7       14.87       16.92      0.66 o
   2   2   7       75.09       68.15      1.78 o
   3   2   7       26.77       25.87      0.75 o
  -4   3   7       10.25        8.66      0.31 o
  -3   3   7        6.24        6.39      0.28 o
  -2   3   7       17.42       16.33      0.49 o
  -1   3   7        3.76        4.59      0.39 o
   0   3   7        0.57        0.55      0.29 o
   1   3   7        0.00        0.28      0.24 o
   2   3   7       15.46       13.85      0.54 o
   3   3   7       55.21       56.53      1.48 o
  -4   4   7        2.06        2.25      0.25 o
  -3   4   7        2.92        2.46      0.28 o
  -2   4   7        6.32        5.63      0.33 o
  -1   4   7       38.96       41.04      0.80 o
   0   4   7        2.99        3.15      0.42 o
   1   4   7        2.08        2.44      0.26 o
   2   4   7        3.62        4.87      0.49 o
   3   4   7      154.43      155.20      6.62 o
   4   4   7        0.57        0.46      0.44 o
  -4   5   7        1.21        1.40      0.27 o
  -3   5   7        0.34        0.38      0.24 o
  -2   5   7        2.26        2.56      0.28 o
  -1   5   7       32.51       31.56      0.85 o
   0   5   7        0.03        0.23      0.26 o
   1   5   7        0.03        0.03      0.21 o
   2   5   7       75.18       85.19      1.74 o
   3   5   7        0.29       -0.04      0.39 o
   4   5   7        5.44        9.76      1.11 o
  -4   6   7        0.79        0.53      0.33 o
  -3   6   7        7.96        8.91      0.33 o
  -2   6   7       23.15       23.25      0.55 o
  -1   6   7       81.50       87.60      1.33 o
   0   6   7       21.21       20.37      0.51 o
   1   6   7        3.41        4.78      0.48 o
   2   6   7       12.18       12.43      0.49 o
   3   6   7       10.13       11.81      0.83 o
   4   6   7        9.25       14.01      0.79 o
  -4   7   7        1.09        0.87      0.32 o
  -3   7   7        0.33        0.58      0.25 o
  -2   7   7        1.68        0.68      0.25 o
  -1   7   7       16.91       19.19      0.53 o
   0   7   7        9.13        9.31      0.41 o
   1   7   7        2.51        3.12      0.35 o
   2   7   7       22.10       24.60      0.67 o
   3   7   7       15.68       19.81      1.30 o
  -4   8   7        0.08        0.09      0.36 o
  -3   8   7       14.09       13.52      0.39 o
  -2   8   7        1.87        1.06      0.23 o
  -1   8   7        2.65        2.29      0.30 o
   0   8   7       11.47       10.80      0.41 o
   1   8   7        1.77        1.49      0.36 o
   2   8   7       14.52       12.37      0.53 o
   3   8   7        3.06        4.48      0.52 o
  -3   9   7        1.27        1.82      0.32 o
  -2   9   7        1.19        0.57      0.22 o
  -1   9   7        6.29        8.21      0.31 o
   0   9   7       32.25       32.27      0.76 o
   1   9   7        4.98        5.39      0.42 o
   2   9   7        6.24        6.61      0.44 o
   3   9   7        3.46        3.85      0.50 o
  -3  10   7       74.88       79.59      1.41 o
  -2  10   7        4.27        3.36      0.29 o
  -1  10   7        6.13        7.18      0.33 o
   0  10   7       12.40       13.38      0.50 o
   1  10   7        9.39        9.76      0.47 o
   2  10   7        0.21        0.31      0.32 o
   3  10   7        3.22        3.17      0.47 o
  -3  11   7        2.83        4.05      0.34 o
  -2  11   7        3.52        4.21      0.26 o
  -1  11   7        1.78        0.98      0.25 o
   0  11   7        0.00        0.00      0.30 o
   1  11   7        4.24        3.89      0.39 o
   2  11   7        1.62        0.88      0.34 o
  -2  12   7        0.31        0.49      0.20 o
  -1  12   7        7.70       10.60      0.37 o
   0  12   7        3.59        5.68      0.42 o
   1  12   7        0.54        0.42      0.34 o
   2  12   7        8.38        7.58      0.49 o
  -2  13   7        2.81        2.15      0.39 o
  -1  13   7        2.69        3.55      0.35 o
   0  13   7        6.72        7.88      0.44 o
   1  13   7        7.17        8.15      0.43 o
   2  13   7        0.28        0.33      0.34 o
  -1  14   7        2.42        1.87      0.33 o
   0  14   7        5.27        7.31      0.45 o
   1  14   7        2.29        3.05      0.41 o
   0  15   7        2.67        3.11      0.39 o
 
